# Supplementary material for: TGF-beta1 Does Not Induce Senescence of Multipotent Mesenchymal Stromal Cells and Has Similar Effects in Early and Late Passages
Source: PLoS One. 2013 Oct 17;8(10):e77656. doi: 10.1371/journal.pone.0077656 (PMC3798389; doi:10.1371/journal.pone.0077656)
Supplement: File S2 — Excel table of significant gene expression changes. Gene lists are provided for TGF-β1 induction for 1, 4, 12 h; in early and late passages; and at individual time points or throughout the time course. Furthermore, differences between early and late passages are depicted with or without TGF-β1 stimulation. (XLS) [file pone.0077656.s002.xls]

## Sheet: preview
Comparisons	Significant genes (adjusted p-value < 0.05)
"early 01 h vs.early 00 h"	10
"early 04 h vs.early 00 h"	326
"early 12 h vs.early 00 h"	2101
"late 01 h vs late 00 h"	5
"late 04 h vs late 00 h"	336
"late 12 h vs late 00 h"	950
"late 00 h vs. early 00 h"	344
"late 01 h vs. early 01 h"	468
"late 04 h vs. early 04 h"	237
"late 12 h vs. early 12 h"	494
	Significant genes (probability > 95 %)
"TimeCourse.late.vs.early"	4
"TimeCourse.early"	2469
"TimeCourse.late"	1966

## Sheet: early 01 h vs early 00 h
ID	Symbol	Entrez	Description	logFC	AveExpr	P.Adj
"8024485"	"GADD45B"	"4616"	"growth arrest and DNA-damage-inducible beta"	2.0283	9.61179	1.06959e-06
"8152215"	"KLF10"	"7071"	"Kruppel-like factor 10"	1.61519	9.824	0.000437254
"8077441"	"BHLHE40"	"8553"	"basic helix-loop-helix family member e40"	1.58517	10.5181	0.000595554
"8084880"	"HES1"	"3280"	"hairy and enhancer of split 1 (Drosophila)"	3.0484	8.82982	0.000752218
"7909225"	"DYRK3"	"8444"	"dual-specificity tyrosine-(Y)-phosphorylation regulated kinase 3"	3.39127e-07	8.79183	0.0115028
"7935746"	"BLOC1S2"	"282991"	"biogenesis of lysosomal organelles complex-1 subunit 2"	0.554059	9.68543	0.0136182
"8063382"	"SNAI1"	"6615"	"snail homolog 1 (Drosophila)"	1.571	9.0281	0.0158374
"8137670"	"PDGFA"	"5154"	"platelet-derived growth factor alpha polypeptide"	0.889378	9.49144	0.0158374
"8148304"	"TRIB1"	"10221"	"tribbles homolog 1 (Drosophila)"	1.17423	9.61565	0.0158374
"8164554"	"IER5L"	"389792"	"immediate early response 5-like"	9.17686e-07	9.61173	0.0177489

## Sheet: early 04 h vs early 00 h
ID	Symbol	Entrez	Description	logFC	AveExpr	P.Adj
"7935746"	"BLOC1S2"	"282991"	"biogenesis of lysosomal organelles complex-1 subunit 2"	1.10433	9.68543	1.46612e-05
"7993588"	"TMC7"	"79905"	"transmembrane channel-like 7"	1.74612	9.19634	0.000176899
"8024485"	"GADD45B"	"4616"	"growth arrest and DNA-damage-inducible beta"	1.2467	9.61179	0.000176899
"8077490"	"LMCD1"	"29995"	"LIM and cysteine-rich domains 1"	1.23556	10.2252	0.000176899
"8137670"	"PDGFA"	"5154"	"platelet-derived growth factor alpha polypeptide"	1.41314	9.49144	0.000176899
"7956842"	"LEMD3"	"23592"	"LEM domain containing 3"	0.000320087	8.93155	0.000230112
"8095262"	"REST"	"5978"	"RE1-silencing transcription factor"	0.0993068	9.94243	0.000439172
"8035896"	"TSHZ3"	"57616"	"teashirt zinc finger homeobox 3"	1.09742	10.1034	0.000830877
"8025402"	"ANGPTL4"	"51129"	"angiopoietin-like 4"	2.09708	9.70072	0.00148773
"8109981"	"FGF18"	"8817"	"fibroblast growth factor 18"	1.73777	9.3966	0.00148773
"7902874"	"LRRC8C"	"84230"	"leucine rich repeat containing 8 family member C"	1.49054	9.09708	0.00195543
"7932118"	"BEND7"	"222389"	"BEN domain containing 7"	1.81626e-05	7.77368	0.00195543
"8044933"	"GLI2"	"2736"	"GLI family zinc finger 2"	1.44878	8.81959	0.00195543
"8114572"	"HBEGF"	"1839"	"heparin-binding EGF-like growth factor"	2.13662	10.1349	0.00195543
"7965040"	"PHLDA1"	"22822"	"pleckstrin homology-like domain family A member 1"	-1.07802	9.91581	0.002757
"7936115"	"SH3PXD2A"	"9644"	"SH3 and PX domains 2A"	0.981581	9.31234	0.00312985
"7947462"	"ABTB2"	"25841"	"ankyrin repeat and BTB (POZ) domain containing 2"	1.17469	8.78658	0.00312985
"7950005"	"MRGPRF"	"116535"	"MAS-related GPR member F"	-1.01823	8.57398	0.00312985
"8017019"	"MTMR4"	"9110"	"myotubularin related protein 4"	-0.68683	9.27897	0.00312985
"8147573"	"OSR2"	"116039"	"odd-skipped related 2 (Drosophila)"	-0.793589	8.45448	0.00312985
"7926565"	"MLLT10"	"8028"	"myeloid/lymphoid or mixed-lineage leukemia (trithorax homolog Drosophila); translocated to 10"	-3.97971e-07	8.94677	0.00395188
"8021707"	"SOCS6"	"9306"	"suppressor of cytokine signaling 6"	0.719277	9.40214	0.0049416
"7909225"	"DYRK3"	"8444"	"dual-specificity tyrosine-(Y)-phosphorylation regulated kinase 3"	3.14025e-07	8.79183	0.00549106
"7929816"	"SCD"	"6319"	"stearoyl-CoA desaturase (delta-9-desaturase)"	0.374432	11.857	0.00549106
"7941822"	"ANKRD13D"	"338692"	"ankyrin repeat domain 13 family member D"	-3.10843e-07	8.4808	0.00549106
"8027398"	"PLEKHF1"	"79156"	"pleckstrin homology domain containing family F (with FYVE domain) member 1"	-0.00165434	8.44052	0.00549106
"8041048"	"FOSL2"	"2355"	"FOS-like antigen 2"	-0.680028	10.0973	0.00549106
"8077441"	"BHLHE40"	"8553"	"basic helix-loop-helix family member e40"	1.09784	10.5181	0.00549106
"8079334"	"LIMD1"	"8994"	"LIM domains containing 1"	-0.583001	8.72871	0.00549106
"8148304"	"TRIB1"	"10221"	"tribbles homolog 1 (Drosophila)"	1.1526	9.61565	0.00583815
"8135909"	"LEP"	"3952"	"leptin"	2.01649e-07	7.2664	0.00603337
"7959995"	"EP400"	"57634"	"E1A binding protein p400"	9.88512e-07	9.26261	0.0065688
"8026991"	"PGPEP1"	"54858"	"pyroglutamyl-peptidase I"	-8.4009e-06	8.32922	0.00675609
"8058498"	"FZD5"	"7855"	"frizzled family receptor 5"	-9.56196e-07	7.77587	0.00675609
"8037374"	"PLAUR"	"5329"	"plasminogen activator urokinase receptor"	0.481183	11.5201	0.00693816
"8049906"	"ING5"	"84289"	"inhibitor of growth family member 5"	-2.00728e-07	7.76029	0.0073744
"8029693"	"FOSB"	"2354"	"FBJ murine osteosarcoma viral oncogene homolog B"	2.03736	8.2619	0.00760915
"7959957"	"ULK1"	"8408"	"unc-51-like kinase 1 (C. elegans)"	1.04162	9.76918	0.00780245
"8023598"	"RNF152"	"220441"	"ring finger protein 152"	1.14384	8.7283	0.00780245
"7990080"	"LARP6"	"55323"	"La ribonucleoprotein domain family member 6"	0.591926	11.0203	0.00829534
"8123936"	"NEDD9"	"4739"	"neural precursor cell expressed developmentally down-regulated 9"	2.43311	8.55648	0.00829534
"8040587"	"EFR3B"	"22979"	"EFR3 homolog B (S. cerevisiae)"	1.33689	8.54392	0.00860953
"8138741"	"HOXA6"	"3203"	"homeobox A6"	-0.000917083	8.68631	0.00860953
"7897068"	"SKI"	"6497"	"v-ski sarcoma viral oncogene homolog (avian)"	0.523762	11.1041	0.00866624
"7932186"	"DCLRE1C"	"64421"	"DNA cross-link repair 1C"	-1.17151e-06	8.18589	0.00866624
"7933872"	"EGR2"	"1959"	"early growth response 2"	2.29131	9.6104	0.00866624
"7973067"	"PNP"	"4860"	"purine nucleoside phosphorylase"	1.10124	9.92187	0.00866624
"8011924"	"PITPNM3"	"83394"	"PITPNM family member 3"	1.45726e-06	8.30994	0.00866624
"8092849"	"ATP13A3"	"79572"	"ATPase type 13A3"	0.584531	11.0447	0.00866624
"8137798"	"PSMG3"	"84262"	"proteasome (prosome macropain) assembly chaperone 3"	-7.33358e-07	9.48902	0.00866624
"8149986"	"ZNF395"	"55893"	"zinc finger protein 395"	-1.5126e-06	8.41075	0.00866624
"7944302"	"PHLDB1"	"23187"	"pleckstrin homology-like domain family B member 1"	0.672065	9.69711	0.00903479
"7980765"	"GPR68"	"8111"	"G protein-coupled receptor 68"	1.43626	8.26623	0.00910691
"8091991"	"MECOM"	"2122"	"MDS1 and EVI1 complex locus"	2.72042e-07	7.77038	0.00910691
"7900510"	"CTPS"	"1503"	"CTP synthase"	0.572643	9.07767	0.0093404
"8113761"	"ZNF608"	"57507"	"zinc finger protein 608"	-0.812026	8.25506	0.00951603
"8146533"	"FAM110B"	"90362"	"family with sequence similarity 110 member B"	-0.782963	8.34139	0.00951603
"7927732"	"ARID5B"	"84159"	"AT rich interactive domain 5B (MRF1-like)"	-0.499749	10.7172	0.010016
"8119898"	"VEGFA"	"7422"	"vascular endothelial growth factor A"	0.930263	11.7956	0.010016
"7942174"	"PPFIA1"	"8500"	"protein tyrosine phosphatase receptor type f polypeptide (PTPRF) interacting protein (liprin) alpha 1"	0.39324	10.3711	0.0102654
"8072461"	"LIMK2"	"3985"	"LIM domain kinase 2"	1.53134	9.22446	0.0108989
"8172443"	"TBC1D25"	"4943"	"TBC1 domain family member 25"	6.37417e-08	7.635	0.0108989
"8177947"	"TCF19"	"6941"	"transcription factor 19"	-1.27841e-05	6.92291	0.0116362
"7966690"	"TBX3"	"6926"	"T-box 3"	1.27522	9.86845	0.0123174
"7933075"	"FZD8"	"8325"	"frizzled family receptor 8"	0.917007	10.1256	0.0125456
"7956287"	"NAB2"	"4665"	"NGFI-A binding protein 2 (EGR1 binding protein 2)"	-1.76291e-06	9.02721	0.0125456
"8011462"	"C17orf85"	"55421"	"chromosome 17 open reading frame 85"	0.00574159	9.29148	0.0125456
"7991070"	"HDGFRP3"	"50810"	"hepatoma-derived growth factor related protein 3"	0.827417	10.6305	0.0127448
"8077499"	"LINC00312"	"29931"	"long intergenic non-protein coding RNA 312"	1.32504	7.72254	0.0127448
"8169240"	"PRPS1"	"5631"	"phosphoribosyl pyrophosphate synthetase 1"	0.85773	10.6387	0.0127448
"8111930"	"LOC100132356"	"100132356"	"hypothetical LOC100132356"	-4.02957e-08	7.75551	0.0132851
"8083876"	"SKIL"	"6498"	"SKI-like oncogene"	1.08521	9.9457	0.0133497
"7971731"	"ATP7B"	"540"	"ATPase Cu++ transporting beta polypeptide"	-4.54467e-07	7.43691	0.0133508
"8016590"	"FAM117A"	"81558"	"family with sequence similarity 117 member A"	-1.1408e-06	8.44065	0.0133508
"7941004"	"CCDC88B"	"283234"	"coiled-coil domain containing 88B"	4.4543e-08	7.84767	0.0136641
"8098470"	"WWC2"	"80014"	"WW and C2 domain containing 2"	0.424494	9.39387	0.0136641
"8107646"	"PRDM6"	"93166"	"PR domain containing 6"	1.28698e-06	7.96732	0.0153334
"8113214"	"GLRX"	"2745"	"glutaredoxin (thioltransferase)"	-0.494391	11.1235	0.0153334
"8117343"	"HFE"	"3077"	"hemochromatosis"	-7.67942e-07	7.96852	0.0153334
"8143154"	"DGKI"	"9162"	"diacylglycerol kinase iota"	1.35854	9.14046	0.0153334
"8155930"	"GCNT1"	"2650"	"glucosaminyl (N-acetyl) transferase 1 core 2"	-0.865173	9.38591	0.0153334
"8175261"	"MIR503"	"574506"	"microRNA 503"	1.32208	8.00946	0.0153334
"7896761"	"SAMD11"	"148398"	"sterile alpha motif domain containing 11"	8.45006e-07	8.45729	0.0153775
"7922162"	"SLC19A2"	"10560"	"solute carrier family 19 (thiamine transporter) member 2"	1.39535	9.25762	0.0153775
"7954029"	"CDKN1B"	"1027"	"cyclin-dependent kinase inhibitor 1B (p27 Kip1)"	-4.12061e-06	8.88777	0.0153775
"8055021"	"IWS1"	"55677"	"IWS1 homolog (S. cerevisiae)"	6.57377e-07	9.19687	0.0153775
"8115397"	"C5orf4"	"10826"	"chromosome 5 open reading frame 4"	-1.26477	8.59702	0.0153775
"8127932"	"TBX18"	"9096"	"T-box 18"	-0.434809	9.50364	0.0153775
"7996393"	"CBFB"	"865"	"core-binding factor beta subunit"	0.707872	10.4032	0.0156504
"8029688"	"CD3EAP"	"10849"	"CD3e molecule epsilon associated protein"	0.570433	8.06904	0.0165627
"7980115"	"ABCD4"	"5826"	"ATP-binding cassette sub-family D (ALD) member 4"	-3.11563e-07	8.47974	0.0166864
"8131666"	"ITGB8"	"3696"	"integrin beta 8"	-1.18307	8.98421	0.0166864
"8055096"	"AMMECR1L"	"83607"	"AMME chromosomal region gene 1-like"	1.3593e-06	8.74292	0.0167678
"7898278"	"SPEN"	"23013"	"spen homolog transcriptional regulator (Drosophila)"	0.000164784	9.68776	0.0172795
"7949545"	"EIF1AD"	"84285"	"eukaryotic translation initiation factor 1A domain containing"	6.33649e-07	9.2265	0.0172795
"8084971"	"SENP5"	"205564"	"SUMO1/sentrin specific peptidase 5"	4.54585e-06	9.55847	0.0172795
"8003719"	"HIC1"	"3090"	"hypermethylated in cancer 1"	1.55096e-06	8.79784	0.0172834
"8010271"	"PGS1"	"9489"	"phosphatidylglycerophosphate synthase 1"	-4.56406e-07	8.71384	0.0172834
"8012464"	"LOC100128288"	"100128288"	"hypothetical LOC100128288"	-1.05271e-06	7.66932	0.0172834
"8018803"	"SRSF2"	"6427"	"serine/arginine-rich splicing factor 2"	0.0001856	10.596	0.0172834
"8073214"	"TNRC6B"	"23112"	"trinucleotide repeat containing 6B"	-0.336343	9.04271	0.0172834
"8001587"	"KIFC3"	"3801"	"kinesin family member C3"	6.12747e-07	8.49409	0.0174273
"7942439"	"RELT"	"84957"	"RELT tumor necrosis factor receptor"	1.48823	8.56278	0.0174355
"8129181"	"GOPC"	"57120"	"golgi-associated PDZ and coiled-coil motif containing"	0.699294	10.0993	0.0174355
"8099304"	"ACOX3"	"8310"	"acyl-CoA oxidase 3 pristanoyl"	0.416892	9.02234	0.0176255
"7985016"	"SNX33"	"257364"	"sorting nexin 33"	-0.620299	9.44991	0.0183359
"7943803"	"DIXDC1"	"85458"	"DIX domain containing 1"	0.628619	9.34811	0.0184509
"7949754"	"CLCF1"	"23529"	"cardiotrophin-like cytokine factor 1"	0.672086	10.099	0.0184509
"7952103"	"DDX6"	"1656"	"DEAD (Asp-Glu-Ala-Asp) box polypeptide 6"	1.10176e-05	10.5232	0.0184509
"7985959"	"C15orf58"	"390637"	"chromosome 15 open reading frame 58"	-2.04836e-07	7.38046	0.0184509
"8065612"	"C20orf112"	"140688"	"chromosome 20 open reading frame 112"	0.683177	8.50247	0.0184509
"8133233"	"AUTS2"	"26053"	"autism susceptibility candidate 2"	0.957004	8.85705	0.0184509
"8158513"	"DOLPP1"	"57171"	"dolichyl pyrophosphate phosphatase 1"	-1.84902e-05	8.24576	0.0184509
"7937007"	"FAM196A"	"642938"	"family with sequence similarity 196 member A"	1.62882e-06	7.62669	0.0184575
"8151496"	"ZNF704"	"619279"	"zinc finger protein 704"	0.000201014	7.50452	0.0186415
"8069943"	"URB1"	"9875"	"URB1 ribosome biogenesis 1 homolog (S. cerevisiae)"	0.327551	8.8323	0.0188763
"7962274"	"KIF21A"	"55605"	"kinesin family member 21A"	0.930935	8.11211	0.0190068
"8008297"	"XYLT2"	"64132"	"xylosyltransferase II"	-1.02654e-06	8.83142	0.0190068
"8129804"	"MAP3K5"	"4217"	"mitogen-activated protein kinase kinase kinase 5"	-0.565337	8.17662	0.0190068
"8151890"	"TP53INP1"	"94241"	"tumor protein p53 inducible nuclear protein 1"	-0.516687	9.203	0.0193566
"7931888"	"ANKRD16"	"54522"	"ankyrin repeat domain 16"	-6.54169e-08	7.49597	0.0196357
"7965322"	"KITLG"	"4254"	"KIT ligand"	-0.889861	8.02061	0.0196357
"8126428"	"TRERF1"	"55809"	"transcriptional regulating factor 1"	-1.12919	7.76334	0.0196357
"7929990"	"PPRC1"	"23082"	"peroxisome proliferator-activated receptor gamma coactivator-related 1"	0.00159357	9.16386	0.0198659
"7959361"	"MLXIP"	"22877"	"MLX interacting protein"	0.840324	10.0097	0.0198659
"7997427"	"CMIP"	"80790"	"c-Maf inducing protein"	0.428946	9.65574	0.0198659
"8004671"	"KDM6B"	"23135"	"lysine (K)-specific demethylase 6B"	1.23464	9.26755	0.0198659
"8079598"	"ZNF589"	"51385"	"zinc finger protein 589"	-2.20879e-07	7.63936	0.0198659
"8130422"	"CNKSR3"	"154043"	"CNKSR family member 3"	-8.63886e-06	7.3437	0.0198659
"8179451"	"PPT2"	"9374"	"palmitoyl-protein thioesterase 2"	-7.90808e-07	8.14845	0.0198659
"7909801"	"LYPLAL1"	"127018"	"lysophospholipase-like 1"	-1.98995e-07	7.5571	0.0212803
"7913558"	"LUZP1"	"7798"	"leucine zipper protein 1"	1.44641e-06	9.26226	0.0212803
"8124469"	"GUSBP3"	"653188"	"glucuronidase beta pseudogene 3"	-0.389008	8.79487	0.0212803
"8037563"	"PPP1R13L"	"10848"	"protein phosphatase 1 regulatory (inhibitor) subunit 13 like"	0.722869	9.15313	0.0216663
"8113691"	"DTWD2"	"285605"	"DTW domain containing 2"	-5.40022e-07	8.09413	0.0220224
"8127841"	"PGM3"	"5238"	"phosphoglucomutase 3"	0.576328	10.2562	0.0220224
"7943297"	"CEP57"	"9702"	"centrosomal protein 57kDa"	-4.45318e-05	8.83758	0.0221145
"8131479"	"MIOS"	"54468"	"missing oocyte meiosis regulator homolog (Drosophila)"	0.520532	9.5019	0.0221145
"8150592"	"CEBPD"	"1052"	"CCAAT/enhancer binding protein (C/EBP) delta"	-0.918824	10.1974	0.0221145
"8152255"	"SLC25A32"	"81034"	"solute carrier family 25 member 32"	0.439268	10.7685	0.0221145
"8154962"	"DNAJB5"	"25822"	"DnaJ (Hsp40) homolog subfamily B member 5"	0.718784	9.8981	0.0221145
"8174092"	"ARMCX2"	"9823"	"armadillo repeat containing X-linked 2"	-0.286607	9.35753	0.0221145
"8154381"	"C9orf150"	"286343"	"chromosome 9 open reading frame 150"	-1.4063	10.0312	0.0224531
"7978997"	"MAP4K5"	"11183"	"mitogen-activated protein kinase kinase kinase kinase 5"	0.353896	10.5073	0.0225015
"8103911"	"IRF2"	"3660"	"interferon regulatory factor 2"	-0.996715	9.74076	0.0225015
"7897132"	"PRDM16"	"63976"	"PR domain containing 16"	1.25222e-06	8.06781	0.0234074
"8064978"	"JAG1"	"182"	"jagged 1"	0.965998	10.0073	0.0234074
"8179704"	"IER3"	"8870"	"immediate early response 3"	1.19106	11.8102	0.0235751
"7903867"	"KCNC4"	"3749"	"potassium voltage-gated channel Shaw-related subfamily member 4"	6.03437e-07	8.45304	0.0241413
"7912994"	"IFFO2"	"126917"	"intermediate filament family orphan 2"	0.800216	8.56691	0.0241413
"7949592"	"RIN1"	"9610"	"Ras and Rab interactor 1"	-6.49199e-07	8.70936	0.0241413
"8023995"	"FSTL3"	"10272"	"follistatin-like 3 (secreted glycoprotein)"	0.918223	10.2902	0.0241413
"8047538"	"BMPR2"	"659"	"bone morphogenetic protein receptor type II (serine/threonine kinase)"	0.638248	11.2033	0.0241413
"8085412"	"IQSEC1"	"9922"	"IQ motif and Sec7 domain 1"	0.344069	9.20408	0.0241413
"8157058"	"FSD1L"	"83856"	"fibronectin type III and SPRY domain containing 1-like"	-1.37044e-07	7.03085	0.0241413
"7908639"	"C1orf106"	"55765"	"chromosome 1 open reading frame 106"	9.30261e-08	7.44903	0.024882
"8013965"	"SSH2"	"85464"	"slingshot homolog 2 (Drosophila)"	-0.000705913	8.40875	0.024882
"7935403"	"ARHGAP19"	"84986"	"Rho GTPase activating protein 19"	-4.72722e-07	7.83093	0.0250552
"7948643"	"RAB3IL1"	"5866"	"RAB3A interacting protein (rabin3)-like 1"	-9.68497e-07	8.09314	0.0250552
"7960134"	"ZNF26"	"7574"	"zinc finger protein 26"	6.529e-08	7.57796	0.0250552
"8020308"	"C18orf1"	"753"	"chromosome 18 open reading frame 1"	1.46127	8.24401	0.0250552
"8058477"	"KLF7"	"8609"	"Kruppel-like factor 7 (ubiquitous)"	0.724202	10.8157	0.0250552
"8140782"	"ABCB1"	"5243"	"ATP-binding cassette sub-family B (MDR/TAP) member 1"	8.09884e-08	6.88106	0.0250552
"8022356"	"SPIRE1"	"56907"	"spire homolog 1 (Drosophila)"	0.339187	9.8314	0.0250592
"7955142"	"CACNB3"	"784"	"calcium channel voltage-dependent beta 3 subunit"	-0.411963	8.90679	0.0252436
"8156897"	"C9orf30"	"91283"	"chromosome 9 open reading frame 30"	0.367923	10.2971	0.0256735
"7980327"	"ANGEL1"	"23357"	"angel homolog 1 (Drosophila)"	-7.76933e-07	8.73904	0.025772
"8138749"	"HOXA9"	"3205"	"homeobox A9"	-4.59073e-06	9.03469	0.0258241
"8057990"	"ANKRD44"	"91526"	"ankyrin repeat domain 44"	0.96671	8.52229	0.0258797
"8002802"	"WDR59"	"79726"	"WD repeat domain 59"	-3.26327e-07	8.91279	0.026413
"8121031"	"SLC35A1"	"10559"	"solute carrier family 35 (CMP-sialic acid transporter) member A1"	-9.71812e-07	8.11594	0.0267124
"7927936"	"DDX21"	"9188"	"DEAD (Asp-Glu-Ala-Asp) box polypeptide 21"	0.361497	9.78846	0.0271073
"8063382"	"SNAI1"	"6615"	"snail homolog 1 (Drosophila)"	1.09509	9.0281	0.0274746
"8150928"	"NSMAF"	"8439"	"neutral sphingomyelinase (N-SMase) activation associated factor"	-0.0990066	9.79245	0.0277974
"7906995"	"UCK2"	"7371"	"uridine-cytidine kinase 2"	0.529259	10.1251	0.0279226
"7929012"	"STAMBPL1"	"57559"	"STAM binding protein-like 1"	-0.917901	8.38742	0.0279226
"8041713"	"PPM1B"	"5495"	"protein phosphatase Mg2+/Mn2+ dependent 1B"	-7.1125e-07	8.38814	0.0279226
"8165947"	"WWC3"	"55841"	"WWC family member 3"	1.87421e-06	8.9674	0.0279226
"7913609"	"ASAP3"	"55616"	"ArfGAP with SH3 domain ankyrin repeat and PH domain 3"	-0.521809	8.77481	0.0282017
"8045499"	"HNMT"	"3176"	"histamine N-methyltransferase"	-0.531983	7.71608	0.0282017
"7905789"	"IL6R"	"3570"	"interleukin 6 receptor"	-0.514704	8.24983	0.0283986
"7935521"	"AVPI1"	"60370"	"arginine vasopressin-induced 1"	-0.729706	10.0098	0.0283986
"7964810"	"MDM1"	"56890"	"Mdm1 nuclear protein homolog (mouse)"	-8.3988e-07	7.69392	0.0283986
"8066231"	"KIAA1755"	"85449"	"KIAA1755"	2.02334e-06	8.39174	0.0284617
"7963670"	"MAP3K12"	"7786"	"mitogen-activated protein kinase kinase kinase 12"	-0.595149	8.87745	0.0285005
"8079931"	"SLC38A3"	"10991"	"solute carrier family 38 member 3"	1.57032	8.04666	0.0285005
"8107897"	"PDLIM4"	"8572"	"PDZ and LIM domain 4"	0.854353	9.68396	0.0285005
"8173457"	"ZMYM3"	"9203"	"zinc finger MYM-type 3"	-1.16402e-06	8.54056	0.0285005
"8083794"	"MYNN"	"55892"	"myoneurin"	3.33993e-08	8.23321	0.0286039
"8063755"	"C20orf177"	"63939"	"chromosome 20 open reading frame 177"	-1.21349e-06	8.01418	0.0290777
"7919872"	"FAM63A"	"55793"	"family with sequence similarity 63 member A"	-1.08845e-06	8.28179	0.0291659
"8124553"	"ZKSCAN4"	"387032"	"zinc finger with KRAB and SCAN domains 4"	-1.0456e-07	7.67636	0.0291659
"8152215"	"KLF10"	"7071"	"Kruppel-like factor 10"	0.735705	9.824	0.0291659
"7944803"	"VWA5A"	"4013"	"von Willebrand factor A domain containing 5A"	-0.411328	8.55151	0.029765
"8042356"	"MEIS1"	"4211"	"Meis homeobox 1"	-0.552877	8.6921	0.029765
"7984626"	"SENP8"	"123228"	"SUMO/sentrin specific peptidase family member 8"	-4.19588e-07	7.98627	0.0301969
"8030831"	"ZNF175"	"7728"	"zinc finger protein 175"	0.708413	9.11457	0.0303192
"8038890"	"HAS1"	"3036"	"hyaluronan synthase 1"	0.885717	9.77292	0.0303192
"8054997"	"MAP3K2"	"10746"	"mitogen-activated protein kinase kinase kinase 2"	0.572076	10.3781	0.0303192
"8088820"	"RYBP"	"23429"	"RING1 and YY1 binding protein"	0.60911	10.0823	0.0303192
"8160435"	"IFNE"	"338376"	"interferon epsilon"	0.4933	7.93299	0.0303192
"7955535"	"ACVR1B"	"91"	"activin A receptor type IB"	-4.80875e-07	8.42236	0.0304089
"7924832"	"WNT9A"	"7483"	"wingless-type MMTV integration site family member 9A"	1.08289e-06	8.79062	0.0307503
"7999547"	"TNFRSF17"	"608"	"tumor necrosis factor receptor superfamily member 17"	-1.36044e-07	6.65431	0.0312641
"7915084"	"YRDC"	"79693"	"yrdC domain containing (E. coli)"	0.640083	9.53807	0.031827
"8008201"	"NGFR"	"4804"	"nerve growth factor receptor"	0.000459345	8.21135	0.0323036
"8051814"	"ZFP36L2"	"678"	"zinc finger protein 36 C3H type-like 2"	-1.21752	10.7476	0.0323871
"8138735"	"HOXA5"	"3202"	"homeobox A5"	-1.52288e-06	8.20623	0.0327057
"8160637"	"B4GALT1"	"2683"	"UDP-Gal:betaGlcNAc beta 1 4- galactosyltransferase polypeptide 1"	0.2444	11.2499	0.0327425
"8088247"	"ARHGEF3"	"50650"	"Rho guanine nucleotide exchange factor (GEF) 3"	-1.02071	8.52371	0.0333678
"7897877"	"TNFRSF1B"	"7133"	"tumor necrosis factor receptor superfamily member 1B"	-1.12603	8.51815	0.0335921
"7900095"	"MAP7D1"	"55700"	"MAP7 domain containing 1"	7.81091e-07	9.73558	0.0335921
"7920877"	"ARHGEF2"	"9181"	"Rho/Rac guanine nucleotide exchange factor (GEF) 2"	-0.307314	9.68551	0.0335921
"7972003"	"KLF12"	"11278"	"Kruppel-like factor 12"	-0.567384	9.75845	0.0335921
"8013616"	"SLC46A1"	"113235"	"solute carrier family 46 (folate transporter) member 1"	-2.06492e-07	8.37879	0.0335921
"8014723"	"PIP4K2B"	"8396"	"phosphatidylinositol-5-phosphate 4-kinase type II beta"	-9.47372e-07	9.53986	0.0335921
"8083576"	"LEKR1"	"389170"	"leucine glutamate and lysine rich 1"	-7.45844e-08	6.80875	0.0335921
"8127767"	"ELOVL4"	"6785"	"ELOVL fatty acid elongase 4"	-7.59466e-07	7.8957	0.0335921
"8133477"	"GTF2IRD1"	"9569"	"GTF2I repeat domain containing 1"	0.364228	9.22398	0.0335921
"8179884"	"EHMT2"	"10919"	"euchromatic histone-lysine N-methyltransferase 2"	-1.33729e-06	8.60725	0.0335921
"7954511"	"STK38L"	"23012"	"serine/threonine kinase 38 like"	0.914623	11.1437	0.0336094
"7960544"	"VAMP1"	"6843"	"vesicle-associated membrane protein 1 (synaptobrevin 1)"	-0.677171	8.91409	0.0336456
"8122222"	"PDE7B"	"27115"	"phosphodiesterase 7B"	-1.65184	9.07264	0.0343049
"7966046"	"MTERFD3"	"80298"	"MTERF domain containing 3"	-6.89147e-08	7.36612	0.0344773
"8016841"	"TMEM100"	"55273"	"transmembrane protein 100"	1.18861	7.72261	0.0344773
"7929750"	"ENTPD7"	"57089"	"ectonucleoside triphosphate diphosphohydrolase 7"	0.576864	9.9378	0.0345324
"8098556"	"CCDC111"	"201973"	"coiled-coil domain containing 111"	-3.61827e-07	7.45091	0.034815
"8123644"	"TUBB2A"	"7280"	"tubulin beta 2A"	0.000115689	9.53254	0.034815
"8126402"	"TRERF1"	"55809"	"transcriptional regulating factor 1"	-0.778807	8.22265	0.034815
"8004144"	"MIS12"	"79003"	"MIS12 MIND kinetochore complex component homolog (S. pombe)"	2.31736e-07	8.38677	0.0349829
"7933204"	"C10orf10"	"11067"	"chromosome 10 open reading frame 10"	-0.833954	8.11971	0.0351474
"8006896"	"TCAP"	"8557"	"titin-cap (telethonin)"	2.52158e-07	7.82378	0.0351474
"8075310"	"LIF"	"3976"	"leukemia inhibitory factor (cholinergic differentiation factor)"	1.65837	9.72788	0.0355297
"8105436"	"MAP3K1"	"4214"	"mitogen-activated protein kinase kinase kinase 1"	-4.37538e-07	8.00321	0.0355297
"8061986"	"ITCH"	"83737"	"itchy E3 ubiquitin protein ligase homolog (mouse)"	9.47465e-05	9.75225	0.0355403
"8148821"	"SCXA"	"100129885"	"scleraxis homolog A (mouse)"	1.05959	8.94864	0.0357628
"7930921"	"BAG3"	"9531"	"BCL2-associated athanogene 3"	0.202419	10.1415	0.0358867
"8078991"	"ZNF619"	"285267"	"zinc finger protein 619"	-4.11809e-07	7.60845	0.0367646
"8110032"	"C5orf41"	"153222"	"chromosome 5 open reading frame 41"	-0.638112	9.35078	0.0367646
"8015460"	"ACLY"	"47"	"ATP citrate lyase"	0.352084	11.7483	0.0367773
"8162586"	"SLC35D2"	"11046"	"solute carrier family 35 member D2"	-1.33433e-06	8.53876	0.0375242
"8142765"	"LRRC4"	"64101"	"leucine rich repeat containing 4"	3.33004e-07	7.46843	0.0376224
"8157610"	"DAB2IP"	"153090"	"DAB2 interacting protein"	1.668e-06	8.74567	0.0376224
"8066451"	"RIMS4"	"140730"	"regulating synaptic membrane exocytosis 4"	2.94749e-08	7.48609	0.0376876
"7956038"	"MMP19"	"4327"	"matrix metallopeptidase 19"	-0.0378388	8.61599	0.038095
"8155770"	"SMC5"	"23137"	"structural maintenance of chromosomes 5"	0.879411	9.9412	0.038095
"8134981"	"TRIP6"	"7205"	"thyroid hormone receptor interactor 6"	-1.73913e-05	9.51357	0.0381185
"7944955"	"PKNOX2"	"63876"	"PBX/knotted 1 homeobox 2"	1.2916	9.26951	0.0382117
"8018494"	"TRIM47"	"91107"	"tripartite motif containing 47"	-0.00284407	9.06588	0.0382117
"8027049"	"KLHL26"	"55295"	"kelch-like 26 (Drosophila)"	0.747031	8.7202	0.0382117
"8044263"	"RANBP2"	"5903"	"RAN binding protein 2"	1.30476e-06	9.34917	0.0384221
"8005097"	"HS3ST3B1"	"9953"	"heparan sulfate (glucosamine) 3-O-sulfotransferase 3B1"	0.831232	9.14186	0.038444
"8138442"	"TWIST1"	"7291"	"twist homolog 1 (Drosophila)"	-1.16937	9.74599	0.0385645
"8032157"	"SBNO2"	"22904"	"strawberry notch homolog 2 (Drosophila)"	-1.19543e-06	9.17242	0.0385673
"7930304"	"GSTO1"	"9446"	"glutathione S-transferase omega 1"	0.509305	9.48607	0.0388829
"7976084"	"SPATA7"	"55812"	"spermatogenesis associated 7"	-3.72408e-07	7.80435	0.0388829
"8147721"	"FLJ45248"	"401472"	"FLJ45248 protein"	1.12228e-06	7.82811	0.0388829
"8018558"	"ACOX1"	"51"	"acyl-CoA oxidase 1 palmitoyl"	0.55846	9.37103	0.0392546
"8121685"	"DCBLD1"	"285761"	"discoidin CUB and LCCL domain containing 1"	0.983092	9.77943	0.0393549
"8118963"	"FANCE"	"2178"	"Fanconi anemia complementation group E"	-1.45151e-06	8.36295	0.0396299
"7929145"	"HECTD2"	"143279"	"HECT domain containing 2"	1.00319	9.24416	0.0397024
"8119080"	"SRSF3"	"6428"	"serine/arginine-rich splicing factor 3"	0.186931	10.1245	0.0397024
"8133155"	"TPST1"	"8460"	"tyrosylprotein sulfotransferase 1"	0.588322	10.4396	0.0397024
"8135277"	"MLL5"	"55904"	"myeloid/lymphoid or mixed-lineage leukemia 5 (trithorax homolog Drosophila)"	-0.241831	10.6122	0.0397024
"8133704"	"SRRM3"	"222183"	"serine/arginine repetitive matrix 3"	4.08566e-08	8.05719	0.0401813
"8010021"	"CDK3"	"1018"	"cyclin-dependent kinase 3"	2.56865e-07	7.76986	0.040704
"7991080"	"BNC1"	"646"	"basonuclin 1"	1.10648	8.81688	0.0411922
"8012883"	"HS3ST3A1"	"9955"	"heparan sulfate (glucosamine) 3-O-sulfotransferase 3A1"	0.59752	8.98345	0.0417277
"7898115"	"TMEM51"	"55092"	"transmembrane protein 51"	1.43256e-06	7.82584	0.041873
"8045889"	"TANC1"	"85461"	"tetratricopeptide repeat ankyrin repeat and coiled-coil containing 1"	-0.314149	8.53724	0.0423217
"7911289"	"ZNF672"	"79894"	"zinc finger protein 672"	3.51183e-07	8.68354	0.043073
"7946504"	"TMEM41B"	"440026"	"transmembrane protein 41B"	1.64542e-06	9.08253	0.043073
"8004691"	"TMEM88"	"92162"	"transmembrane protein 88"	0.835615	8.40031	0.043073
"7930956"	"SEC23IP"	"11196"	"SEC23 interacting protein"	5.8582e-07	9.77897	0.0436677
"8109201"	"HMGXB3"	"22993"	"HMG box domain containing 3"	0.569968	9.91314	0.0436677
"8035714"	"GMIP"	"51291"	"GEM interacting protein"	8.56739e-08	8.05314	0.0436721
"8050497"	"OSR1"	"130497"	"odd-skipped related 1 (Drosophila)"	-2.81648e-05	7.8097	0.0436721
"8131614"	"AHR"	"196"	"aryl hydrocarbon receptor"	-0.781011	11.4997	0.0440747
"7915919"	"TAL1"	"6886"	"T-cell acute lymphocytic leukemia 1"	1.24435e-07	7.73817	0.0444665
"7989069"	"PYGO1"	"26108"	"pygopus homolog 1 (Drosophila)"	8.23611e-07	8.86601	0.0446646
"8137202"	"ZNF862"	"643641"	"zinc finger protein 862"	-2.55048e-07	8.35443	0.0446646
"8169882"	"BCORL1"	"63035"	"BCL6 corepressor-like 1"	-4.22607e-07	8.82577	0.0447133
"7965090"	"CSRP2"	"1466"	"cysteine and glycine-rich protein 2"	1.36278	9.01911	0.0452109
"8069553"	"NRIP1"	"8204"	"nuclear receptor interacting protein 1"	0.433151	9.76568	0.0452109
"8077958"	"HDAC11"	"79885"	"histone deacetylase 11"	-6.91425e-07	7.97636	0.0452109
"8105506"	"ZSWIM6"	"57688"	"zinc finger SWIM-type containing 6"	0.564279	10.7356	0.0452109
"7951429"	"KBTBD3"	"143879"	"kelch repeat and BTB (POZ) domain containing 3"	-5.5019e-07	7.01603	0.045352
"7954810"	"LRRK2"	"120892"	"leucine-rich repeat kinase 2"	-0.0743264	7.3758	0.045352
"8068512"	"DSCR6"	"53820"	"Down syndrome critical region gene 6"	1.05398e-07	7.53049	0.045352
"7912496"	"MTHFR"	"4524"	"methylenetetrahydrofolate reductase (NAD(P)H)"	-0.740076	8.70466	0.0457039
"8018793"	"JMJD6"	"23210"	"jumonji domain containing 6"	0.683778	9.10247	0.0457371
"7958466"	"ACACB"	"32"	"acetyl-CoA carboxylase beta"	-7.10838e-07	7.88418	0.0461302
"8051746"	"THUMPD2"	"80745"	"THUMP domain containing 2"	1.51895e-07	8.57575	0.0461302
"8150287"	"WHSC1L1"	"54904"	"Wolf-Hirschhorn syndrome candidate 1-like 1"	-1.73974e-07	9.51892	0.0461302
"8004360"	"KCTD11"	"147040"	"potassium channel tetramerisation domain containing 11"	0.689065	8.74402	0.0464358
"7916403"	"SSBP3"	"23648"	"single stranded DNA binding protein 3"	0.56058	10.1987	0.0472746
"7918857"	"TSPAN2"	"10100"	"tetraspanin 2"	2.20898	10.217	0.0472746
"7930194"	"CNNM2"	"54805"	"cyclin M2"	-7.9472e-07	8.42324	0.0472746
"8118696"	"SYNGAP1"	"8831"	"synaptic Ras GTPase activating protein 1"	-1.10283e-06	8.41963	0.0472746
"8067233"	"PMEPA1"	"56937"	"prostate transmembrane protein androgen induced 1"	1.90197	10.1267	0.0481298
"7967493"	"NCOR2"	"9612"	"nuclear receptor corepressor 2"	6.45726e-05	9.48725	0.0484263
"8013919"	"ABHD15"	"116236"	"abhydrolase domain containing 15"	-4.019e-07	8.74946	0.0484263
"8154981"	"UNC13B"	"10497"	"unc-13 homolog B (C. elegans)"	-3.75425e-07	8.67348	0.0484263
"8162850"	"TEX10"	"54881"	"testis expressed 10"	0.30172	9.38433	0.0484263
"8180414"	"ST6GALNAC1"	"55808"	"ST6 (alpha-N-acetyl-neuraminyl-2 3-beta-galactosyl-1 3)-N-acetylgalactosaminide alpha-2 6-sialyltransferase 1"	4.10184e-08	7.44548	0.048449
"7983350"	"EIF3J"	"8669"	"eukaryotic translation initiation factor 3 subunit J"	0.326124	9.44712	0.0490244
"7930311"	"GSTO2"	"119391"	"glutathione S-transferase omega 2"	0.781508	8.36874	0.0491825
"7990528"	"SNUPN"	"10073"	"snurportin 1"	-0.000299752	9.10094	0.0491825
"7997321"	"MON1B"	"22879"	"MON1 homolog B (yeast)"	-2.77405e-07	8.78323	0.0491825
"8003298"	"SLC7A5"	"8140"	"solute carrier family 7 (amino acid transporter light chain L system) member 5"	0.388831	11.544	0.0491825
"8092836"	"CPN2"	"1370"	"carboxypeptidase N polypeptide 2"	3.84287e-07	8.33093	0.0491825
"8110289"	"NSD1"	"64324"	"nuclear receptor binding SET domain protein 1"	-2.86816e-07	9.09137	0.0491825
"8119582"	"KIAA0240"	"23506"	"KIAA0240"	-2.94314e-07	8.65285	0.0491825
"8121886"	"HINT3"	"135114"	"histidine triad nucleotide binding protein 3"	-6.27687e-07	7.83794	0.0491825
"8127502"	"LINC00472"	"79940"	"long intergenic non-protein coding RNA 472"	-0.698641	8.10448	0.0491825
"7923967"	"YOD1"	"55432"	"YOD1 OTU deubiquinating enzyme 1 homolog (S. cerevisiae)"	0.00560709	8.813	0.0491844
"7996934"	"NIP7"	"51388"	"nuclear import 7 homolog (S. cerevisiae)"	0.369585	10.0992	0.0491844
"8010061"	"SPHK1"	"8877"	"sphingosine kinase 1"	0.87638	9.64158	0.0491844
"8028652"	"ZFP36"	"7538"	"zinc finger protein 36 C3H type homolog (mouse)"	-1.16407	9.09653	0.0491844
"8078187"	"PLCL2"	"23228"	"phospholipase C-like 2"	-0.304323	7.88212	0.0491844
"7901187"	"C1orf190"	"541468"	"chromosome 1 open reading frame 190"	-1.10071e-07	8.19134	0.0497401
"7925823"	"GTPBP4"	"23560"	"GTP binding protein 4"	8.1016e-07	8.82531	0.0497401
"7936516"	"HSPA12A"	"259217"	"heat shock 70kDa protein 12A"	5.14221e-07	8.67532	0.0497401
"8063057"	"SNX21"	"90203"	"sorting nexin family member 21"	-0.412567	8.8383	0.0497401
"8097282"	"SPRY1"	"10252"	"sprouty homolog 1 antagonist of FGF signaling (Drosophila)"	-2.09668e-06	7.92403	0.0497401
"8134834"	"AGFG2"	"3268"	"ArfGAP with FG repeats 2"	-4.7006e-08	7.94322	0.0497401

## Sheet: early 12 h vs early 00 h
ID	Symbol	Entrez	Description	logFC	AveExpr	P.Adj
"7929816"	"SCD"	"6319"	"stearoyl-CoA desaturase (delta-9-desaturase)"	0.811648	11.857	6.62926e-06
"8091260"	"SLC9A9"	"285195"	"solute carrier family 9 (sodium/hydrogen exchanger) member 9"	-0.924158	8.31538	6.62926e-06
"7935746"	"BLOC1S2"	"282991"	"biogenesis of lysosomal organelles complex-1 subunit 2"	1.0396	9.68543	1.08986e-05
"7950005"	"MRGPRF"	"116535"	"MAS-related GPR member F"	-1.65002	8.57398	3.44725e-05
"7944803"	"VWA5A"	"4013"	"von Willebrand factor A domain containing 5A"	-0.975768	8.55151	6.84663e-05
"8150928"	"NSMAF"	"8439"	"neutral sphingomyelinase (N-SMase) activation associated factor"	-0.215129	9.79245	0.000135772
"7993588"	"TMC7"	"79905"	"transmembrane channel-like 7"	1.68368	9.19634	0.000155616
"8077490"	"LMCD1"	"29995"	"LIM and cysteine-rich domains 1"	1.20048	10.2252	0.000155616
"8113214"	"GLRX"	"2745"	"glutaredoxin (thioltransferase)"	-0.904048	11.1235	0.000155616
"7932530"	"PIP4K2A"	"5305"	"phosphatidylinositol-5-phosphate 4-kinase type II alpha"	-0.483225	9.54797	0.000183379
"7965322"	"KITLG"	"4254"	"KIT ligand"	-1.65813	8.02061	0.000183379
"8117343"	"HFE"	"3077"	"hemochromatosis"	-1.3249e-06	7.96852	0.000183379
"8129804"	"MAP3K5"	"4217"	"mitogen-activated protein kinase kinase kinase 5"	-1.05433	8.17662	0.000183379
"8146550"	"SDCBP"	"6386"	"syndecan binding protein (syntenin)"	-0.79122	11.4056	0.000183379
"7913609"	"ASAP3"	"55616"	"ArfGAP with SH3 domain ankyrin repeat and PH domain 3"	-1.02511	8.77481	0.000191176
"7936115"	"SH3PXD2A"	"9644"	"SH3 and PX domains 2A"	1.25164	9.31234	0.000191176
"7946757"	"SOX6"	"55553"	"SRY (sex determining region Y)-box 6"	4.14901e-06	8.04557	0.000192897
"8024485"	"GADD45B"	"4616"	"growth arrest and DNA-damage-inducible beta"	1.08375	9.61179	0.00021398
"8114572"	"HBEGF"	"1839"	"heparin-binding EGF-like growth factor"	2.47411	10.1349	0.00022396
"7915955"	"SPATA6"	"54558"	"spermatogenesis associated 6"	-0.662905	8.43138	0.000233676
"8020878"	"MAPRE2"	"10982"	"microtubule-associated protein RP/EB family member 2"	-0.00641013	9.04067	0.000233676
"7900510"	"CTPS"	"1503"	"CTP synthase"	0.8419	9.07767	0.000266693
"7907893"	"MR1"	"3140"	"major histocompatibility complex class I-related"	-0.508672	9.25334	0.000266693
"8158431"	"PHYHD1"	"254295"	"phytanoyl-CoA dioxygenase domain containing 1"	-0.551098	8.86455	0.000266693
"8147573"	"OSR2"	"116039"	"odd-skipped related 2 (Drosophila)"	-0.957185	8.45448	0.000272672
"7991070"	"HDGFRP3"	"50810"	"hepatoma-derived growth factor related protein 3"	1.24353	10.6305	0.000347352
"7954810"	"LRRK2"	"120892"	"leucine-rich repeat kinase 2"	-0.147168	7.3758	0.000383234
"8026991"	"PGPEP1"	"54858"	"pyroglutamyl-peptidase I"	-1.09285e-05	8.32922	0.000397863
"8035896"	"TSHZ3"	"57616"	"teashirt zinc finger homeobox 3"	1.04622	10.1034	0.000408623
"7943297"	"CEP57"	"9702"	"centrosomal protein 57kDa"	-7.4158e-05	8.83758	0.000409383
"7987439"	"GPR176"	"11245"	"G protein-coupled receptor 176"	-0.35943	9.78774	0.000431106
"8064978"	"JAG1"	"182"	"jagged 1"	1.6006	10.0073	0.000458556
"7962250"	"CPNE8"	"144402"	"copine VIII"	-1.04293	8.53175	0.000459343
"8009243"	"MILR1"	"284021"	"mast cell immunoglobulin-like receptor 1"	-0.522774	8.74439	0.000459343
"8097841"	"TRIM2"	"23321"	"tripartite motif containing 2"	-0.779323	8.63252	0.000459343
"7942174"	"PPFIA1"	"8500"	"protein tyrosine phosphatase receptor type f polypeptide (PTPRF) interacting protein (liprin) alpha 1"	0.539881	10.3711	0.000490193
"7902874"	"LRRC8C"	"84230"	"leucine rich repeat containing 8 family member C"	1.51197	9.09708	0.000545233
"8153430"	"NAPRT1"	"93100"	"nicotinate phosphoribosyltransferase domain containing 1"	-2.59806e-07	8.88159	0.000546065
"8121031"	"SLC35A1"	"10559"	"solute carrier family 35 (CMP-sialic acid transporter) member A1"	-1.5989e-06	8.11594	0.000588723
"7997427"	"CMIP"	"80790"	"c-Maf inducing protein"	0.660599	9.65574	0.000592696
"8115397"	"C5orf4"	"10826"	"chromosome 5 open reading frame 4"	-1.81483	8.59702	0.000592696
"8010271"	"PGS1"	"9489"	"phosphatidylglycerophosphate synthase 1"	-6.70462e-07	8.71384	0.000635067
"8035271"	"ABHD8"	"79575"	"abhydrolase domain containing 8"	-5.28523e-08	8.3458	0.000640321
"8131666"	"ITGB8"	"3696"	"integrin beta 8"	-1.70711	8.98421	0.000640321
"7916493"	"PPAP2B"	"8613"	"phosphatidic acid phosphatase type 2B"	-1.16555	11.9482	0.000651546
"7930882"	"FAM45A"	"404636"	"family with sequence similarity 45 member A"	-0.338305	10.3404	0.000651546
"7948643"	"RAB3IL1"	"5866"	"RAB3A interacting protein (rabin3)-like 1"	-1.53308e-06	8.09314	0.000651546
"7979710"	"PLEK2"	"26499"	"pleckstrin 2"	1.41094	8.564	0.000651546
"8163896"	"STOM"	"2040"	"stomatin"	-0.700444	10.6484	0.000651546
"8037374"	"PLAUR"	"5329"	"plasminogen activator urokinase receptor"	0.574018	11.5201	0.000661441
"7913593"	"TCEA3"	"6920"	"transcription elongation factor A (SII) 3"	-1.32555	8.794	0.00066322
"8064014"	"SLC17A9"	"63910"	"solute carrier family 17 member 9"	0.783697	8.91416	0.00066322
"8022488"	"ABHD3"	"171586"	"abhydrolase domain containing 3"	-5.00906e-07	7.8129	0.000677845
"7984364"	"SMAD3"	"4088"	"SMAD family member 3"	-1.54409	9.93657	0.000681872
"8091411"	"TM4SF1"	"4071"	"transmembrane 4 L six family member 1"	-1.3385	11.6397	0.000681872
"8020308"	"C18orf1"	"753"	"chromosome 18 open reading frame 1"	2.26802	8.24401	0.00070288
"7990528"	"SNUPN"	"10073"	"snurportin 1"	-0.000539755	9.10094	0.000709673
"7930181"	"AS3MT"	"57412"	"arsenic (+3 oxidation state) methyltransferase"	-0.259556	7.99614	0.000748285
"8056184"	"ITGB6"	"3694"	"integrin beta 6"	1.28647	7.38026	0.000748285
"8070233"	"CLDN14"	"23562"	"claudin 14"	3.30363e-06	7.83517	0.000748285
"8122827"	"C6orf97"	"80129"	"chromosome 6 open reading frame 97"	-4.16414e-07	7.42598	0.000748285
"8148304"	"TRIB1"	"10221"	"tribbles homolog 1 (Drosophila)"	1.30152	9.61565	0.000748285
"8015460"	"ACLY"	"47"	"ATP citrate lyase"	0.583788	11.7483	0.000756771
"8091991"	"MECOM"	"2122"	"MDS1 and EVI1 complex locus"	3.35193e-07	7.77038	0.000756771
"8169240"	"PRPS1"	"5631"	"phosphoribosyl pyrophosphate synthetase 1"	1.11853	10.6387	0.000756771
"8124144"	"DEK"	"7913"	"DEK oncogene"	-0.226464	9.68489	0.000871625
"7919872"	"FAM63A"	"55793"	"family with sequence similarity 63 member A"	-1.6905e-06	8.28179	0.000874013
"8079334"	"LIMD1"	"8994"	"LIM domains containing 1"	-0.630058	8.72871	0.000892733
"8160435"	"IFNE"	"338376"	"interferon epsilon"	0.769483	7.93299	0.000892733
"7932186"	"DCLRE1C"	"64421"	"DNA cross-link repair 1C"	-1.38454e-06	8.18589	0.000922469
"7952869"	"THYN1"	"29087"	"thymocyte nuclear protein 1"	-3.97687e-07	8.96505	0.00092264
"8077441"	"BHLHE40"	"8553"	"basic helix-loop-helix family member e40"	1.16437	10.5181	0.00100478
"8020955"	"MOCOS"	"55034"	"molybdenum cofactor sulfurase"	-0.604373	9.07529	0.00101934
"8084971"	"SENP5"	"205564"	"SUMO1/sentrin specific peptidase 5"	6.06933e-06	9.55847	0.00101934
"8022531"	"NPC1"	"4864"	"Niemann-Pick disease type C1"	-0.448108	10.2891	0.00103146
"8041048"	"FOSL2"	"2355"	"FOS-like antigen 2"	-0.722038	10.0973	0.0010407
"8165947"	"WWC3"	"55841"	"WWC family member 3"	2.78797e-06	8.9674	0.00105194
"8179884"	"EHMT2"	"10919"	"euchromatic histone-lysine N-methyltransferase 2"	-2.07678e-06	8.60725	0.00105194
"7906995"	"UCK2"	"7371"	"uridine-cytidine kinase 2"	0.781776	10.1251	0.00106599
"7925929"	"AKR1C3"	"8644"	"aldo-keto reductase family 1 member C3 (3-alpha hydroxysteroid dehydrogenase type II)"	-1.11673	8.7805	0.00106599
"7931888"	"ANKRD16"	"54522"	"ankyrin repeat domain 16"	-8.86138e-08	7.49597	0.00106599
"7947462"	"ABTB2"	"25841"	"ankyrin repeat and BTB (POZ) domain containing 2"	1.12093	8.78658	0.00106599
"7963988"	"SMARCC2"	"6601"	"SWI/SNF related matrix associated actin dependent regulator of chromatin subfamily c member 2"	-3.42024e-07	9.89899	0.00106599
"7973067"	"PNP"	"4860"	"purine nucleoside phosphorylase"	1.27024	9.92187	0.00106599
"7976084"	"SPATA7"	"55812"	"spermatogenesis associated 7"	-5.9059e-07	7.80435	0.00106599
"8005638"	"ALDH3A2"	"224"	"aldehyde dehydrogenase 3 family member A2"	-1.3599	9.36687	0.00106599
"8017019"	"MTMR4"	"9110"	"myotubularin related protein 4"	-0.663715	9.27897	0.00106599
"8040587"	"EFR3B"	"22979"	"EFR3 homolog B (S. cerevisiae)"	1.51752	8.54392	0.00106599
"8044346"	"LOC151009"	"151009"	"hypothetical LOC151009"	-0.896416	9.09509	0.00106599
"8092849"	"ATP13A3"	"79572"	"ATPase type 13A3"	0.679284	11.0447	0.00106599
"8098263"	"PALLD"	"23022"	"palladin cytoskeletal associated protein"	0.725544	9.92765	0.00106599
"8146533"	"FAM110B"	"90362"	"family with sequence similarity 110 member B"	-0.916213	8.34139	0.00106599
"8163775"	"MEGF9"	"1955"	"multiple EGF-like-domains 9"	-0.618451	9.22354	0.00106599
"8148821"	"SCXA"	"100129885"	"scleraxis homolog A (mouse)"	1.64123	8.94864	0.00107385
"7902527"	"PTGFR"	"5737"	"prostaglandin F receptor (FP)"	-1.43166	8.75884	0.00107743
"7947599"	"CHST1"	"8534"	"carbohydrate (keratan sulfate Gal-6) sulfotransferase 1"	-1.01996e-06	7.8756	0.00107743
"7955142"	"CACNB3"	"784"	"calcium channel voltage-dependent beta 3 subunit"	-0.588627	8.90679	0.00107743
"8001507"	"BBS2"	"583"	"Bardet-Biedl syndrome 2"	-0.746815	8.96186	0.00107743
"8111153"	"MYO10"	"4651"	"myosin X"	0.817687	10.6609	0.00107743
"8119080"	"SRSF3"	"6428"	"serine/arginine-rich splicing factor 3"	0.294696	10.1245	0.00107743
"8134981"	"TRIP6"	"7205"	"thyroid hormone receptor interactor 6"	-2.70701e-05	9.51357	0.00107743
"8138289"	"ETV1"	"2115"	"ets variant 1"	-0.866736	9.3822	0.00107743
"8132369"	"EPDR1"	"54749"	"ependymin related protein 1 (zebrafish)"	-0.664933	9.44664	0.00114541
"8082504"	"C3orf37"	"56941"	"chromosome 3 open reading frame 37"	-7.46901e-07	8.99188	0.00116124
"7970602"	"PARP4"	"143"	"poly (ADP-ribose) polymerase family member 4"	-0.568573	10.5926	0.00118676
"8049906"	"ING5"	"84289"	"inhibitor of growth family member 5"	-2.14739e-07	7.76029	0.00119109
"7907160"	"ATP1B1"	"481"	"ATPase Na+/K+ transporting beta 1 polypeptide"	2.09424	8.98241	0.00123352
"7929750"	"ENTPD7"	"57089"	"ectonucleoside triphosphate diphosphohydrolase 7"	0.863744	9.9378	0.00123765
"7949754"	"CLCF1"	"23529"	"cardiotrophin-like cytokine factor 1"	0.871241	10.099	0.00126189
"7953012"	"WNT5B"	"81029"	"wingless-type MMTV integration site family member 5B"	1.57097e-06	8.45661	0.00131609
"8023995"	"FSTL3"	"10272"	"follistatin-like 3 (secreted glycoprotein)"	1.25949	10.2902	0.00131609
"8172443"	"TBC1D25"	"4943"	"TBC1 domain family member 25"	7.34239e-08	7.635	0.00131766
"7907297"	"FMO4"	"2329"	"flavin containing monooxygenase 4"	-6.55512e-07	7.86015	0.00134158
"7962274"	"KIF21A"	"55605"	"kinesin family member 21A"	1.20607	8.11211	0.00134158
"8037563"	"PPP1R13L"	"10848"	"protein phosphatase 1 regulatory (inhibitor) subunit 13 like"	0.960399	9.15313	0.00134158
"8058498"	"FZD5"	"7855"	"frizzled family receptor 5"	-9.8991e-07	7.77587	0.00134158
"8102415"	"CAMK2D"	"817"	"calcium/calmodulin-dependent protein kinase II delta"	-1.28725	10.3414	0.00134234
"7958466"	"ACACB"	"32"	"acetyl-CoA carboxylase beta"	-1.11315e-06	7.88418	0.00136465
"8017867"	"FAM20A"	"54757"	"family with sequence similarity 20 member A"	-1.17281	9.00817	0.00136465
"8155148"	"TMEM8B"	"51754"	"transmembrane protein 8B"	-4.05574e-07	8.00667	0.00136465
"8130528"	"RSPH3"	"83861"	"radial spoke 3 homolog (Chlamydomonas)"	-0.000172431	8.72627	0.00137404
"7935776"	"SCD"	"6319"	"stearoyl-CoA desaturase (delta-9-desaturase)"	0.908712	7.7245	0.00137513
"7937900"	"STIM1"	"6786"	"stromal interaction molecule 1"	-0.10051	8.93874	0.00137513
"7944302"	"PHLDB1"	"23187"	"pleckstrin homology-like domain family B member 1"	0.738479	9.69711	0.00137513
"7948656"	"FTH1"	"2495"	"ferritin heavy polypeptide 1"	-0.00601823	11.2226	0.00137513
"8045499"	"HNMT"	"3176"	"histamine N-methyltransferase"	-0.740687	7.71608	0.00137513
"8063382"	"SNAI1"	"6615"	"snail homolog 1 (Drosophila)"	1.51319	9.0281	0.00137513
"8070961"	"LSS"	"4047"	"lanosterol synthase (2 3-oxidosqualene-lanosterol cyclase)"	-0.643376	9.68284	0.00137513
"8156506"	"PTPDC1"	"138639"	"protein tyrosine phosphatase domain containing 1"	0.49776	8.34588	0.00137513
"8014066"	"EVI2A"	"2123"	"ecotropic viral integration site 2A"	-1.59455	7.94204	0.00139748
"8081880"	"ADPRH"	"141"	"ADP-ribosylarginine hydrolase"	-1.18946e-06	7.36531	0.00141271
"7905789"	"IL6R"	"3570"	"interleukin 6 receptor"	-0.711972	8.24983	0.00142153
"7915485"	"EBNA1BP2"	"10969"	"EBNA1 binding protein 2"	0.268326	9.34865	0.00142153
"7922162"	"SLC19A2"	"10560"	"solute carrier family 19 (thiamine transporter) member 2"	1.67057	9.25762	0.00142153
"7975799"	"FLVCR2"	"55640"	"feline leukemia virus subgroup C cellular receptor family member 2"	-0.50627	7.99693	0.00142153
"8054517"	"LOC151009"	"151009"	"hypothetical LOC151009"	-0.88945	9.24709	0.00142153
"8071170"	"POM121L8P"	"29797"	"POM121 membrane glycoprotein-like 8 pseudogene"	-1.60712e-06	8.25958	0.00142153
"8018803"	"SRSF2"	"6427"	"serine/arginine-rich splicing factor 2"	0.000228106	10.596	0.00143626
"7927732"	"ARID5B"	"84159"	"AT rich interactive domain 5B (MRF1-like)"	-0.552353	10.7172	0.0014539
"8120239"	"TMEM14A"	"28978"	"transmembrane protein 14A"	-3.20957e-05	9.38526	0.00147324
"7931168"	"ACADSB"	"36"	"acyl-CoA dehydrogenase short/branched chain"	-2.86545e-07	7.82847	0.00149709
"8028397"	"FAM98C"	"147965"	"family with sequence similarity 98 member C"	-6.19064e-07	8.61219	0.00149709
"7950933"	"NOX4"	"50507"	"NADPH oxidase 4"	2.67793	8.28843	0.00151947
"7963670"	"MAP3K12"	"7786"	"mitogen-activated protein kinase kinase kinase 12"	-0.816657	8.87745	0.0015331
"7934733"	"ANXA11"	"311"	"annexin A11"	-0.691369	10.2561	0.00157836
"8038890"	"HAS1"	"3036"	"hyaluronan synthase 1"	1.22504	9.77292	0.00157836
"8077499"	"LINC00312"	"29931"	"long intergenic non-protein coding RNA 312"	1.50426	7.72254	0.00157836
"8113433"	"EFNA5"	"1946"	"ephrin-A5"	-1.35269	8.98828	0.00157836
"7903867"	"KCNC4"	"3749"	"potassium voltage-gated channel Shaw-related subfamily member 4"	7.88258e-07	8.45304	0.00164019
"8001587"	"KIFC3"	"3801"	"kinesin family member C3"	7.4131e-07	8.49409	0.00164019
"8137670"	"PDGFA"	"5154"	"platelet-derived growth factor alpha polypeptide"	0.841502	9.49144	0.0016669
"7946149"	"APBB1"	"322"	"amyloid beta (A4) precursor protein-binding family B member 1 (Fe65)"	-3.77452e-07	8.15418	0.00169303
"8083594"	"PTX3"	"5806"	"pentraxin 3 long"	-2.4172	10.434	0.00169948
"7956842"	"LEMD3"	"23592"	"LEM domain containing 3"	0.000205132	8.93155	0.00169953
"7983638"	"DTWD1"	"56986"	"DTW domain containing 1"	-0.701623	8.32592	0.00169953
"8121685"	"DCBLD1"	"285761"	"discoidin CUB and LCCL domain containing 1"	1.42561	9.77943	0.00169953
"8139250"	"MRPS24"	"64951"	"mitochondrial ribosomal protein S24"	-0.375788	10.4689	0.00169953
"8146945"	"GDAP1"	"54332"	"ganglioside-induced differentiation-associated protein 1"	-4.88943e-07	7.96583	0.00169953
"8039484"	"IL11"	"3589"	"interleukin 11"	3.15636	9.69359	0.00169961
"8180144"	"RGL2"	"5863"	"ral guanine nucleotide dissociation stimulator-like 2"	-0.00187092	9.08186	0.00174561
"8076403"	"NAGA"	"4668"	"N-acetylgalactosaminidase alpha-"	-2.02541e-05	8.97547	0.00176234
"7926661"	"MSRB2"	"22921"	"methionine sulfoxide reductase B2"	-1.03527e-06	10.0849	0.00183177
"8164810"	"RALGDS"	"5900"	"ral guanine nucleotide dissociation stimulator"	-7.18922e-07	8.49976	0.00183177
"7939507"	"ACCS"	"84680"	"1-aminocyclopropane-1-carboxylate synthase homolog (Arabidopsis)(non-functional)"	-1.34109e-07	7.87821	0.00184565
"7948229"	"SLC43A3"	"29015"	"solute carrier family 43 member 3"	-1.23143	10.4323	0.00184565
"8127841"	"PGM3"	"5238"	"phosphoglucomutase 3"	0.7208	10.2562	0.00184565
"7927649"	"CISD1"	"55847"	"CDGSH iron sulfur domain 1"	-0.000129871	9.51864	0.00185605
"7918622"	"SLC16A1"	"6566"	"solute carrier family 16 member 1 (monocarboxylic acid transporter 1)"	0.584256	9.42525	0.00186926
"8008113"	"CALCOCO2"	"10241"	"calcium binding and coiled-coil domain 2"	-0.23555	9.92399	0.00188889
"7901549"	"CPT2"	"1376"	"carnitine palmitoyltransferase 2"	-9.2255e-08	8.13605	0.00189488
"7959786"	"AACS"	"65985"	"acetoacetyl-CoA synthetase"	9.71227e-07	8.77418	0.00189488
"7918284"	"TAF13"	"6884"	"TAF13 RNA polymerase II TATA box binding protein (TBP)-associated factor 18kDa"	0.615584	9.19846	0.00190533
"8025402"	"ANGPTL4"	"51129"	"angiopoietin-like 4"	1.59779	9.70072	0.00190533
"8145954"	"TACC1"	"6867"	"transforming acidic coiled-coil containing protein 1"	-1.53444e-06	9.68368	0.0019149
"8160637"	"B4GALT1"	"2683"	"UDP-Gal:betaGlcNAc beta 1 4- galactosyltransferase polypeptide 1"	0.331017	11.2499	0.00194905
"7996393"	"CBFB"	"865"	"core-binding factor beta subunit"	0.809249	10.4032	0.00196875
"8050557"	"SDC1"	"6382"	"syndecan 1"	1.48225	9.26246	0.00196875
"8063057"	"SNX21"	"90203"	"sorting nexin family member 21"	-0.615434	8.8383	0.00196875
"8099304"	"ACOX3"	"8310"	"acyl-CoA oxidase 3 pristanoyl"	0.490082	9.02234	0.00196875
"7980115"	"ABCD4"	"5826"	"ATP-binding cassette sub-family D (ALD) member 4"	-3.57538e-07	8.47974	0.0020598
"7943803"	"DIXDC1"	"85458"	"DIX domain containing 1"	0.742106	9.34811	0.00207957
"8016878"	"CUEDC1"	"404093"	"CUE domain containing 1"	-8.39375e-07	9.0652	0.00210578
"8028791"	"PLD3"	"23646"	"phospholipase D family member 3"	-0.176204	11.5726	0.00210578
"7991401"	"HDDC3"	"374659"	"HD domain containing 3"	-4.98915e-07	8.74249	0.00210713
"7985016"	"SNX33"	"257364"	"sorting nexin 33"	-0.725216	9.44991	0.00212031
"7930857"	"EMX2"	"2018"	"empty spiracles homeobox 2"	-1.35452e-06	8.13028	0.00217432
"8155121"	"NPR2"	"4882"	"natriuretic peptide receptor B/guanylate cyclase B (atrionatriuretic peptide receptor B)"	-0.371759	9.15083	0.0022094
"7901804"	"INADL"	"10207"	"InaD-like (Drosophila)"	-9.17598e-08	7.88538	0.00220953
"8005048"	"MYOCD"	"93649"	"myocardin"	1.08137e-06	7.17135	0.00220953
"8094638"	"WDR19"	"57728"	"WD repeat domain 19"	-0.40799	8.7849	0.00220953
"7923812"	"RAB7L1"	"8934"	"RAB7 member RAS oncogene family-like 1"	-0.750981	8.82295	0.00221274
"7950271"	"FAM168A"	"23201"	"family with sequence similarity 168 member A"	1.03397	9.95551	0.00221274
"7972650"	"FGF14"	"2259"	"fibroblast growth factor 14"	9.22121e-07	7.07422	0.00221274
"8098470"	"WWC2"	"80014"	"WW and C2 domain containing 2"	0.461991	9.39387	0.00221274
"8143154"	"DGKI"	"9162"	"diacylglycerol kinase iota"	1.5016	9.14046	0.00221274
"8020847"	"DTNA"	"1837"	"dystrobrevin alpha"	-0.862433	8.21553	0.00222277
"8136115"	"FAM40B"	"57464"	"family with sequence similarity 40 member B"	-0.662309	7.93239	0.00226074
"7912646"	"CASP9"	"842"	"caspase 9 apoptosis-related cysteine peptidase"	-1.63004e-06	8.62373	0.00226646
"7930194"	"CNNM2"	"54805"	"cyclin M2"	-1.13698e-06	8.42324	0.00226646
"7942544"	"RNF169"	"254225"	"ring finger protein 169"	-7.6962e-07	9.22099	0.00226646
"7956038"	"MMP19"	"4327"	"matrix metallopeptidase 19"	-0.0516263	8.61599	0.00226646
"7967072"	"COQ5"	"84274"	"coenzyme Q5 homolog methyltransferase (S. cerevisiae)"	-0.000691121	8.98363	0.00226646
"7991357"	"AP3S2"	"10239"	"adaptor-related protein complex 3 sigma 2 subunit"	-8.97003e-07	10.7933	0.00226646
"8109981"	"FGF18"	"8817"	"fibroblast growth factor 18"	1.2813	9.3966	0.00226646
"8120222"	"EFHC1"	"114327"	"EF-hand domain (C-terminal) containing 1"	-0.648529	8.83431	0.00226646
"8155754"	"MAMDC2"	"256691"	"MAM domain containing 2"	0.336687	8.01292	0.00226646
"8011462"	"C17orf85"	"55421"	"chromosome 17 open reading frame 85"	0.0060662	9.29148	0.00226871
"8040698"	"C2orf18"	"54978"	"chromosome 2 open reading frame 18"	-1.39797e-06	9.7284	0.00226871
"8156897"	"C9orf30"	"91283"	"chromosome 9 open reading frame 30"	0.458949	10.2971	0.00226871
"8051215"	"RBKS"	"64080"	"ribokinase"	-4.01501e-07	7.67001	0.00229471
"8072461"	"LIMK2"	"3985"	"LIM domain kinase 2"	1.57875	9.22446	0.0023097
"7978997"	"MAP4K5"	"11183"	"mitogen-activated protein kinase kinase kinase kinase 5"	0.425841	10.5073	0.00239921
"8008201"	"NGFR"	"4804"	"nerve growth factor receptor"	0.000597081	8.21135	0.00239921
"8018343"	"MIF4GD"	"57409"	"MIF4G domain containing"	-5.00543e-07	8.15704	0.002407
"7941004"	"CCDC88B"	"283234"	"coiled-coil domain containing 88B"	4.75954e-08	7.84767	0.00240982
"7949971"	"CPT1A"	"1374"	"carnitine palmitoyltransferase 1A (liver)"	-0.792131	9.24905	0.00240982
"8050302"	"ROCK2"	"9475"	"Rho-associated coiled-coil containing protein kinase 2"	-0.335845	10.2027	0.00243677
"8088397"	"ACOX2"	"8309"	"acyl-CoA oxidase 2 branched chain"	-0.733077	8.84074	0.00243677
"8007008"	"THRA"	"7067"	"thyroid hormone receptor alpha"	-0.337752	9.38468	0.00246473
"8041781"	"EPAS1"	"2034"	"endothelial PAS domain protein 1"	-0.838976	10.8644	0.00246473
"8018494"	"TRIM47"	"91107"	"tripartite motif containing 47"	-0.00382359	9.06588	0.00248037
"8137202"	"ZNF862"	"643641"	"zinc finger protein 862"	-3.53897e-07	8.35443	0.00248037
"8036676"	"FBXO17"	"115290"	"F-box protein 17"	-0.56409	9.17332	0.00248792
"7950810"	"SYTL2"	"54843"	"synaptotagmin-like 2"	-8.01259e-07	7.38369	0.00254681
"8035714"	"GMIP"	"51291"	"GEM interacting protein"	1.17507e-07	8.05314	0.00263039
"8079931"	"SLC38A3"	"10991"	"solute carrier family 38 member 3"	1.96127	8.04666	0.00263039
"8080144"	"PARP3"	"10039"	"poly (ADP-ribose) polymerase family member 3"	-0.219652	10.1279	0.00265233
"7896961"	"ATAD3B"	"83858"	"ATPase family AAA domain containing 3B"	1.24679e-06	8.79721	0.00266037
"7927972"	"VPS26A"	"9559"	"vacuolar protein sorting 26 homolog A (S. pombe)"	-1.9677e-05	9.75038	0.00268425
"7965090"	"CSRP2"	"1466"	"cysteine and glycine-rich protein 2"	1.87407	9.01911	0.00268425
"8042925"	"SEMA4F"	"10505"	"sema domain immunoglobulin domain (Ig) transmembrane domain (TM) and short cytoplasmic domain (semaphorin) 4F"	-6.22209e-07	8.14814	0.00268425
"8068353"	"SLC5A3"	"6526"	"solute carrier family 5 (sodium/myo-inositol cotransporter) member 3"	-0.494564	9.52295	0.00268425
"8118963"	"FANCE"	"2178"	"Fanconi anemia complementation group E"	-1.9446e-06	8.36295	0.00268425
"7930956"	"SEC23IP"	"11196"	"SEC23 interacting protein"	7.97873e-07	9.77897	0.00270315
"8160238"	"PSIP1"	"11168"	"PC4 and SFRS1 interacting protein 1"	-0.723084	8.74166	0.00270315
"7909801"	"LYPLAL1"	"127018"	"lysophospholipase-like 1"	-2.30515e-07	7.5571	0.00275016
"8013919"	"ABHD15"	"116236"	"abhydrolase domain containing 15"	-5.58792e-07	8.74946	0.00276162
"7934920"	"LIPA"	"3988"	"lipase A lysosomal acid cholesterol esterase"	-0.286864	10.0133	0.00278889
"8057990"	"ANKRD44"	"91526"	"ankyrin repeat domain 44"	1.16919	8.52229	0.00279912
"8163491"	"WDR31"	"114987"	"WD repeat domain 31"	-1.10172e-07	7.99291	0.00279912
"7973363"	"REM2"	"161253"	"RAS (RAD and GEM)-like GTP binding 2"	3.15537e-08	7.58376	0.00280543
"8152255"	"SLC25A32"	"81034"	"solute carrier family 25 member 32"	0.510229	10.7685	0.0028348
"8061986"	"ITCH"	"83737"	"itchy E3 ubiquitin protein ligase homolog (mouse)"	0.00012271	9.75225	0.00283941
"8111772"	"DAB2"	"1601"	"disabled homolog 2 mitogen-responsive phosphoprotein (Drosophila)"	-0.685106	11.7343	0.00283941
"7938012"	"TRIM6-TRIM34"	"445372"	"TRIM6-TRIM34 readthrough"	-0.579789	7.96308	0.00292044
"8062041"	"ACSS2"	"55902"	"acyl-CoA synthetase short-chain family member 2"	-2.0116e-06	8.52836	0.00292044
"7964810"	"MDM1"	"56890"	"Mdm1 nuclear protein homolog (mouse)"	-1.02458e-06	7.69392	0.00299044
"8133413"	"LIMK1"	"3984"	"LIM domain kinase 1"	0.786608	10.1162	0.00300959
"7964535"	"CYP27B1"	"1594"	"cytochrome P450 family 27 subfamily B polypeptide 1"	2.86978e-07	7.63581	0.00304403
"7980098"	"ALDH6A1"	"4329"	"aldehyde dehydrogenase 6 family member A1"	-2.09503e-06	9.02599	0.00306211
"8085255"	"PRRT3"	"285368"	"proline-rich transmembrane protein 3"	-4.74414e-07	8.264	0.00306404
"8060370"	"FAM110A"	"83541"	"family with sequence similarity 110 member A"	-4.6194e-07	8.50319	0.00307199
"8172317"	"SYN1"	"6853"	"synapsin I"	3.38525e-07	7.98082	0.00307199
"7971644"	"SPRYD7"	"57213"	"SPRY domain containing 7"	1.66101e-06	8.89881	0.00311257
"8166104"	"OFD1"	"8481"	"oral-facial-digital syndrome 1"	-7.20955e-07	7.95886	0.00312899
"8094165"	"HSP90AB2P"	"391634"	"heat shock protein 90kDa alpha (cytosolic) class B member 2 pseudogene"	3.00799e-07	8.06981	0.003165
"8150287"	"WHSC1L1"	"54904"	"Wolf-Hirschhorn syndrome candidate 1-like 1"	-2.34698e-07	9.51892	0.003165
"7999889"	"GDE1"	"51573"	"glycerophosphodiester phosphodiesterase 1"	-0.243307	9.2316	0.00318625
"8048304"	"CTDSP1"	"58190"	"CTD (carboxy-terminal domain RNA polymerase II polypeptide A) small phosphatase 1"	-1.28211e-06	9.82836	0.00318625
"8058869"	"TNS1"	"7145"	"tensin 1"	0.660702	10.5805	0.00318625
"7978970"	"CDKL1"	"8814"	"cyclin-dependent kinase-like 1 (CDC2-related kinase)"	1.26589e-06	7.8195	0.00319737
"8129181"	"GOPC"	"57120"	"golgi-associated PDZ and coiled-coil motif containing"	0.754802	10.0993	0.00319737
"8160431"	"MIR31HG"	"554202"	"MIR31 host gene (non-protein coding)"	0.687254	10.5892	0.00319737
"7970704"	"MTIF3"	"219402"	"mitochondrial translational initiation factor 3"	-3.5444e-07	8.51276	0.00321145
"8060997"	"SPTLC3"	"55304"	"serine palmitoyltransferase long chain base subunit 3"	-1.23072	9.40532	0.00324464
"8127932"	"TBX18"	"9096"	"T-box 18"	-0.45406	9.50364	0.00325424
"8130102"	"KATNA1"	"11104"	"katanin p60 (ATPase containing) subunit A 1"	-1.79803e-07	8.10955	0.00325424
"7902074"	"LEPR"	"3953"	"leptin receptor"	-0.548072	10.331	0.00325658
"7936322"	"GPAM"	"57678"	"glycerol-3-phosphate acyltransferase mitochondrial"	1.38368	9.23476	0.00325658
"7946180"	"TRIM3"	"10612"	"tripartite motif containing 3"	-1.09881e-07	8.1376	0.00325658
"7999642"	"KIAA0430"	"9665"	"KIAA0430"	-1.043e-06	9.97259	0.00325658
"8006229"	"RNF135"	"84282"	"ring finger protein 135"	-0.525873	9.27761	0.00325658
"8018558"	"ACOX1"	"51"	"acyl-CoA oxidase 1 palmitoyl"	0.720324	9.37103	0.00325658
"8020495"	"CABLES1"	"91768"	"Cdk5 and Abl enzyme substrate 1"	-1.19484	8.29933	0.00325658
"8081055"	"CHMP2B"	"25978"	"chromatin modifying protein 2B"	0.107453	9.14756	0.00325658
"8101648"	"HSD17B11"	"51170"	"hydroxysteroid (17-beta) dehydrogenase 11"	-0.666927	8.73097	0.00325658
"8121886"	"HINT3"	"135114"	"histidine triad nucleotide binding protein 3"	-8.5288e-07	7.83794	0.00325658
"8157233"	"HSDL2"	"84263"	"hydroxysteroid dehydrogenase like 2"	-1.18006e-06	8.70122	0.00325658
"8163257"	"LPAR1"	"1902"	"lysophosphatidic acid receptor 1"	-0.582659	11.1143	0.00325658
"8165911"	"TBL1X"	"6907"	"transducin (beta)-like 1X-linked"	-0.702295	9.07487	0.00325658
"8085628"	"ANKRD28"	"23243"	"ankyrin repeat domain 28"	-0.824182	10.1023	0.00325941
"7914880"	"COL8A2"	"1296"	"collagen type VIII alpha 2"	1.27142e-06	8.80374	0.00327058
"7959070"	"PEBP1"	"5037"	"phosphatidylethanolamine binding protein 1"	-6.4031e-07	10.1597	0.00327058
"7965040"	"PHLDA1"	"22822"	"pleckstrin homology-like domain family A member 1"	-0.811733	9.91581	0.00327058
"7933228"	"MARCH8"	"220972"	"membrane-associated ring finger (C3HC4) 8"	-0.346877	9.54611	0.00330063
"7980327"	"ANGEL1"	"23357"	"angel homolog 1 (Drosophila)"	-9.05742e-07	8.73904	0.00336961
"8090891"	"EPHB1"	"2047"	"EPH receptor B1"	1.58331e-07	8.44218	0.00338187
"8045075"	"GPR17"	"2840"	"G protein-coupled receptor 17"	3.61624e-08	7.62301	0.00344203
"8092134"	"PLD1"	"5337"	"phospholipase D1 phosphatidylcholine-specific"	-1.27474	8.59019	0.0034837
"8149986"	"ZNF395"	"55893"	"zinc finger protein 395"	-1.39695e-06	8.41075	0.0034837
"7971713"	"DHRS12"	"79758"	"dehydrogenase/reductase (SDR family) member 12"	-4.72432e-07	7.86956	0.00352536
"8040774"	"AGBL5"	"60509"	"ATP/GTP binding protein-like 5"	-1.29556e-06	8.22011	0.00352536
"8103911"	"IRF2"	"3660"	"interferon regulatory factor 2"	-1.11984	9.74076	0.00352536
"8092201"	"TBL1XR1"	"79718"	"transducin (beta)-like 1 X-linked receptor 1"	-0.275146	10.4829	0.0035422
"8080162"	"ABHD14A"	"25864"	"abhydrolase domain containing 14A"	-0.00695565	10.0792	0.00354639
"7946516"	"SBF2"	"81846"	"SET binding factor 2"	-1.06356e-06	9.90341	0.00357617
"7953516"	"RPL13P5"	"283345"	"ribosomal protein L13 pseudogene 5"	-3.08698e-07	7.85208	0.00357617
"8012883"	"HS3ST3A1"	"9955"	"heparan sulfate (glucosamine) 3-O-sulfotransferase 3A1"	0.767501	8.98345	0.00357617
"8060675"	"CDC25B"	"994"	"cell division cycle 25 homolog B (S. pombe)"	-0.903722	9.24365	0.00359796
"7912994"	"IFFO2"	"126917"	"intermediate filament family orphan 2"	0.904966	8.56691	0.00361422
"8111915"	"SEPP1"	"6414"	"selenoprotein P plasma 1"	-0.964506	8.32235	0.00362979
"8027398"	"PLEKHF1"	"79156"	"pleckstrin homology domain containing family F (with FYVE domain) member 1"	-0.00137537	8.44052	0.00364348
"7963631"	"RARG"	"5916"	"retinoic acid receptor gamma"	-0.859115	9.24373	0.00365147
"7949916"	"CHKA"	"1119"	"choline kinase alpha"	-1.0937e-06	8.41443	0.00366276
"8094271"	"MED28"	"80306"	"mediator complex subunit 28"	-4.71043e-07	9.41702	0.00367607
"7942879"	"TMEM126B"	"55863"	"transmembrane protein 126B"	-4.21996e-07	8.35999	0.00370751
"8033097"	"RFX2"	"5990"	"regulatory factor X 2 (influences HLA class II expression)"	-1.76623e-06	8.81497	0.00372131
"7941843"	"SSH3"	"54961"	"slingshot homolog 3 (Drosophila)"	-6.59707e-07	8.51163	0.00372387
"8002802"	"WDR59"	"79726"	"WD repeat domain 59"	-3.75033e-07	8.91279	0.00376794
"8070083"	"TMEM50B"	"757"	"transmembrane protein 50B"	-4.67705e-07	8.39557	0.00376794
"7951873"	"SIK3"	"23387"	"SIK family kinase 3"	-0.401372	9.90751	0.00377806
"7925823"	"GTPBP4"	"23560"	"GTP binding protein 4"	1.07451e-06	8.82531	0.00381963
"8159945"	"AK3"	"50808"	"adenylate kinase 3"	-0.321209	9.93068	0.00384909
"7954631"	"FAR2"	"55711"	"fatty acyl CoA reductase 2"	-0.918979	9.09871	0.00385117
"7996908"	"SNTB2"	"6645"	"syntrophin beta 2 (dystrophin-associated protein A1 59kDa basic component 2)"	-0.689897	10.19	0.00385117
"8053406"	"RETSAT"	"54884"	"retinol saturase (all-trans-retinol 13 14-reductase)"	-0.124876	9.13786	0.00385117
"8154981"	"UNC13B"	"10497"	"unc-13 homolog B (C. elegans)"	-4.90962e-07	8.67348	0.00385117
"8155930"	"GCNT1"	"2650"	"glucosaminyl (N-acetyl) transferase 1 core 2"	-0.866558	9.38591	0.00385117
"8164131"	"SCAI"	"286205"	"suppressor of cancer cell invasion"	-7.58189e-06	7.97074	0.00385117
"7903592"	"KIAA1324"	"57535"	"KIAA1324"	9.31149e-07	7.44285	0.00385776
"8070665"	"SIK1"	"150094"	"salt-inducible kinase 1"	1.23728	8.71855	0.00386903
"8107897"	"PDLIM4"	"8572"	"PDZ and LIM domain 4"	0.993449	9.68396	0.00386903
"8107942"	"RAD50"	"10111"	"RAD50 homolog (S. cerevisiae)"	-1.09474e-06	10.0631	0.00386903
"7985248"	"KIAA1024"	"23251"	"KIAA1024"	6.66562e-07	7.98603	0.00391033
"7944463"	"NLRX1"	"79671"	"NLR family member X1"	-1.00601e-07	8.57457	0.00392485
"7946446"	"NRIP3"	"56675"	"nuclear receptor interacting protein 3"	0.838589	8.64032	0.00393492
"7898736"	"LINC00339"	"29092"	"long intergenic non-protein coding RNA 339"	-1.3433e-07	8.16437	0.00394523
"8075785"	"FOXRED2"	"80020"	"FAD-dependent oxidoreductase domain containing 2"	-2.02916e-06	7.90867	0.00394523
"8032926"	"PTPRS"	"5802"	"protein tyrosine phosphatase receptor type S"	-0.347575	9.81582	0.00395078
"7933204"	"C10orf10"	"11067"	"chromosome 10 open reading frame 10"	-1.01065	8.11971	0.00395481
"7943398"	"YAP1"	"10413"	"Yes-associated protein 1"	-1.68778e-06	10.8081	0.00395481
"7962375"	"PRICKLE1"	"144165"	"prickle homolog 1 (Drosophila)"	1.3574	10.5548	0.00395481
"7964736"	"HMGA2"	"8091"	"high mobility group AT-hook 2"	-2.25001e-06	8.15447	0.00395481
"8017106"	"TRIM37"	"4591"	"tripartite motif containing 37"	-1.03069e-06	9.05795	0.00395481
"8029693"	"FOSB"	"2354"	"FBJ murine osteosarcoma viral oncogene homolog B"	1.75548	8.2619	0.00395481
"8050766"	"ADCY3"	"109"	"adenylate cyclase 3"	-0.402468	9.59673	0.00395481
"8114829"	"YIPF5"	"81555"	"Yip1 domain family member 5"	0.332928	10.4405	0.00395481
"8115543"	"EBF1"	"1879"	"early B-cell factor 1"	-0.857055	10.1806	0.00395481
"8119582"	"KIAA0240"	"23506"	"KIAA0240"	-3.83406e-07	8.65285	0.00395481
"8146687"	"ADHFE1"	"137872"	"alcohol dehydrogenase iron containing 1"	-5.14231e-06	7.50483	0.00395481
"8164607"	"FNBP1"	"23048"	"formin binding protein 1"	-0.000667954	9.0875	0.00395481
"7954711"	"C12orf35"	"55196"	"chromosome 12 open reading frame 35"	-1.56981e-06	8.62292	0.00398812
"7949545"	"EIF1AD"	"84285"	"eukaryotic translation initiation factor 1A domain containing"	6.45465e-07	9.2265	0.00399251
"7916403"	"SSBP3"	"23648"	"single stranded DNA binding protein 3"	0.720348	10.1987	0.00400822
"7949383"	"SYVN1"	"84447"	"synovial apoptosis inhibitor 1 synoviolin"	0.000576713	9.96227	0.00400822
"7955063"	"TMEM106C"	"79022"	"transmembrane protein 106C"	-0.573377	9.23333	0.00400822
"7987192"	"SLC12A6"	"9990"	"solute carrier family 12 (potassium/chloride transporters) member 6"	-0.678255	9.42036	0.00400822
"7990345"	"SEMA7A"	"8482"	"semaphorin 7A GPI membrane anchor (John Milton Hagen blood group)"	1.13335	10.4153	0.00400822
"8026638"	"MYO9B"	"4650"	"myosin IXB"	0.320145	10.1621	0.00400822
"8047538"	"BMPR2"	"659"	"bone morphogenetic protein receptor type II (serine/threonine kinase)"	0.705325	11.2033	0.00400822
"8059177"	"TUBA4A"	"7277"	"tubulin alpha 4a"	1.48226	10.1016	0.00400822
"8071981"	"KIAA1671"	"85379"	"KIAA1671"	-0.0109968	8.71316	0.00400822
"8079274"	"TMEM42"	"131616"	"transmembrane protein 42"	-1.46221e-07	8.61863	0.00400822
"8098556"	"CCDC111"	"201973"	"coiled-coil domain containing 111"	-4.33988e-07	7.45091	0.00400822
"8107119"	"FAM174A"	"345757"	"family with sequence similarity 174 member A"	1.5733e-06	8.15438	0.00400822
"8114583"	"SRA1"	"10011"	"steroid receptor RNA activator 1"	1.41058e-06	8.85436	0.00400822
"8080938"	"MITF"	"4286"	"microphthalmia-associated transcription factor"	-0.930617	8.53951	0.00402636
"8088247"	"ARHGEF3"	"50650"	"Rho guanine nucleotide exchange factor (GEF) 3"	-1.20623	8.52371	0.00402636
"8151310"	"EYA1"	"2138"	"eyes absent homolog 1 (Drosophila)"	-0.979162	8.40927	0.00402636
"8171313"	"ARHGAP6"	"395"	"Rho GTPase activating protein 6"	-1.08227	8.0725	0.00402636
"8057394"	"SESTD1"	"91404"	"SEC14 and spectrin domains 1"	-0.608251	9.27648	0.00406889
"8047839"	"CREB1"	"1385"	"cAMP responsive element binding protein 1"	-0.413101	10.3762	0.00407281
"8106280"	"HMGCR"	"3156"	"3-hydroxy-3-methylglutaryl-CoA reductase"	0.462956	9.46661	0.00407281
"8110032"	"C5orf41"	"153222"	"chromosome 5 open reading frame 41"	-0.770866	9.35078	0.00409414
"8098611"	"TLR3"	"7098"	"toll-like receptor 3"	-0.729143	10.0573	0.00410393
"7982738"	"BAHD1"	"22893"	"bromo adjacent homology domain containing 1"	-2.77931e-07	8.04589	0.00413073
"7984132"	"USP3"	"9960"	"ubiquitin specific peptidase 3"	-1.08657e-06	10.1364	0.00415518
"8150592"	"CEBPD"	"1052"	"CCAAT/enhancer binding protein (C/EBP) delta"	-0.986454	10.1974	0.00415582
"7910111"	"EPHX1"	"2052"	"epoxide hydrolase 1 microsomal (xenobiotic)"	-0.646759	9.94226	0.00422966
"7983350"	"EIF3J"	"8669"	"eukaryotic translation initiation factor 3 subunit J"	0.417224	9.44712	0.00422966
"8147079"	"LRRCC1"	"85444"	"leucine rich repeat and coiled-coil domain containing 1"	-1.61325e-05	8.09653	0.00422966
"7929649"	"UBTD1"	"80019"	"ubiquitin domain containing 1"	1.27121e-05	9.43466	0.00426421
"8113761"	"ZNF608"	"57507"	"zinc finger protein 608"	-0.73041	8.25506	0.00426421
"8128737"	"MICAL1"	"64780"	"microtubule associated monoxygenase calponin and LIM domain containing 1"	-9.78467e-07	8.58465	0.00426421
"8002403"	"MTSS1L"	"92154"	"metastasis suppressor 1-like"	-0.834912	9.16085	0.00429514
"7915084"	"YRDC"	"79693"	"yrdC domain containing (E. coli)"	0.741575	9.53807	0.00430441
"7946781"	"PLEKHA7"	"144100"	"pleckstrin homology domain containing family A member 7"	0.000452485	7.48255	0.00430441
"8004671"	"KDM6B"	"23135"	"lysine (K)-specific demethylase 6B"	1.29206	9.26755	0.00430441
"8083360"	"MED12L"	"116931"	"mediator complex subunit 12-like"	5.14367e-07	7.27649	0.00430441
"8028645"	"MED29"	"55588"	"mediator complex subunit 29"	-6.23494e-07	9.0749	0.0043222
"7924682"	"LEFTY2"	"7044"	"left-right determination factor 2"	4.40611e-07	8.35791	0.00434576
"7913582"	"ZNF436"	"80818"	"zinc finger protein 436"	-0.75976	8.82371	0.00437727
"8153101"	"COL22A1"	"169044"	"collagen type XXII alpha 1"	2.01999e-07	7.91485	0.00439423
"8157700"	"RABGAP1"	"23637"	"RAB GTPase activating protein 1"	-1.20004e-06	9.85649	0.00439674
"7987960"	"TTBK2"	"146057"	"tau tubulin kinase 2"	-7.7836e-07	8.59062	0.00440115
"8105436"	"MAP3K1"	"4214"	"mitogen-activated protein kinase kinase kinase 1"	-5.17878e-07	8.00321	0.00443982
"7897877"	"TNFRSF1B"	"7133"	"tumor necrosis factor receptor superfamily member 1B"	-1.30913	8.51815	0.00445387
"7942697"	"CAPN5"	"726"	"calpain 5"	-5.37539e-06	8.9143	0.00445387
"7954196"	"MGST1"	"4257"	"microsomal glutathione S-transferase 1"	-0.278106	11.2348	0.00445387
"7991080"	"BNC1"	"646"	"basonuclin 1"	1.34995	8.81688	0.00445387
"8109201"	"HMGXB3"	"22993"	"HMG box domain containing 3"	0.702868	9.91314	0.00445387
"8127743"	"HMGN3"	"9324"	"high mobility group nucleosomal binding domain 3"	-2.17176e-07	7.70527	0.00445387
"8130422"	"CNKSR3"	"154043"	"CNKSR family member 3"	-8.93621e-06	7.3437	0.00451912
"8064302"	"PCMTD2"	"55251"	"protein-L-isoaspartate (D-aspartate) O-methyltransferase domain containing 2"	-0.0149141	9.29669	0.00453491
"7959361"	"MLXIP"	"22877"	"MLX interacting protein"	0.872026	10.0097	0.0045543
"8051814"	"ZFP36L2"	"678"	"zinc finger protein 36 C3H type-like 2"	-1.39573	10.7476	0.00467957
"7922889"	"IVNS1ABP"	"10625"	"influenza virus NS1A binding protein"	1.14661	10.0301	0.00469427
"8083282"	"HPS3"	"84343"	"Hermansky-Pudlak syndrome 3"	-0.775749	10.3318	0.00469427
"8113691"	"DTWD2"	"285605"	"DTW domain containing 2"	-5.66621e-07	8.09413	0.00469427
"8154962"	"DNAJB5"	"25822"	"DnaJ (Hsp40) homolog subfamily B member 5"	0.758403	9.8981	0.00469427
"8169928"	"FAM45B"	"55855"	"family with sequence similarity 45 member A pseudogene"	-4.38449e-07	8.53766	0.00469427
"7897737"	"C1orf187"	"374946"	"chromosome 1 open reading frame 187"	2.19909	8.60249	0.00469583
"7942289"	"RNF121"	"55298"	"ring finger protein 121"	0.400572	8.74654	0.00469583
"7974316"	"FRMD6"	"122786"	"FERM domain containing 6"	0.861558	10.1199	0.00469583
"7977344"	"PACS2"	"23241"	"phosphofurin acidic cluster sorting protein 2"	-2.4644e-06	9.02703	0.00469583
"8003298"	"SLC7A5"	"8140"	"solute carrier family 7 (amino acid transporter light chain L system) member 5"	0.488916	11.544	0.00469583
"8010915"	"FAM101B"	"359845"	"family with sequence similarity 101 member B"	1.37383	9.77499	0.00469583
"8029856"	"ARHGAP35"	"2909"	"Rho GTPase activating protein 35"	-0.6907	9.93017	0.00469583
"8070655"	"U2AF1"	"7307"	"U2 small nuclear RNA auxiliary factor 1"	0.000653595	10.7109	0.00469583
"8077958"	"HDAC11"	"79885"	"histone deacetylase 11"	-8.51139e-07	7.97636	0.00469583
"8119898"	"VEGFA"	"7422"	"vascular endothelial growth factor A"	0.826	11.7956	0.00474291
"7968132"	"NUPL1"	"9818"	"nucleoporin like 1"	0.000143179	9.17147	0.00475114
"7933075"	"FZD8"	"8325"	"frizzled family receptor 8"	0.842528	10.1256	0.00476245
"8119974"	"SLC29A1"	"2030"	"solute carrier family 29 (nucleoside transporters) member 1"	1.41825	9.92035	0.00477778
"7930482"	"ADRA2A"	"150"	"adrenergic alpha-2A- receptor"	2.03538	9.26061	0.00479925
"7903742"	"GSTM4"	"2948"	"glutathione S-transferase mu 4"	-0.514394	9.2553	0.00479934
"8010161"	"SEPT9"	"10801"	"septin 9"	-0.367739	9.97178	0.00482385
"8123739"	"NRN1"	"51299"	"neuritin 1"	-0.671439	8.78309	0.00482385
"7897620"	"PGD"	"5226"	"phosphogluconate dehydrogenase"	-0.427815	11.483	0.00485961
"8004360"	"KCTD11"	"147040"	"potassium channel tetramerisation domain containing 11"	0.84873	8.74402	0.00485961
"8023598"	"RNF152"	"220441"	"ring finger protein 152"	0.95061	8.7283	0.00485961
"8163328"	"PTGR1"	"22949"	"prostaglandin reductase 1"	-1.63841e-06	8.79497	0.00486074
"7927936"	"DDX21"	"9188"	"DEAD (Asp-Glu-Ala-Asp) box polypeptide 21"	0.393582	9.78846	0.00488196
"7950534"	"WNT11"	"7481"	"wingless-type MMTV integration site family member 11"	0.957607	8.41044	0.00488196
"7980765"	"GPR68"	"8111"	"G protein-coupled receptor 68"	1.24581	8.26623	0.00488196
"8030831"	"ZNF175"	"7728"	"zinc finger protein 175"	0.794096	9.11457	0.00488196
"8058552"	"IDH1"	"3417"	"isocitrate dehydrogenase 1 (NADP+) soluble"	-0.786945	10.5335	0.00488196
"8095048"	"FIP1L1"	"81608"	"FIP1 like 1 (S. cerevisiae)"	-1.08508e-06	10.1365	0.00488196
"8110090"	"SFXN1"	"94081"	"sideroflexin 1"	5.93814e-06	9.65994	0.00493866
"8123644"	"TUBB2A"	"7280"	"tubulin beta 2A"	0.000133333	9.53254	0.00493931
"8138442"	"TWIST1"	"7291"	"twist homolog 1 (Drosophila)"	-1.37889	9.74599	0.00493931
"7919984"	"SELENBP1"	"8991"	"selenium binding protein 1"	-0.508972	9.43127	0.00496834
"7918857"	"TSPAN2"	"10100"	"tetraspanin 2"	2.71435	10.217	0.00499085
"8042402"	"APLF"	"200558"	"aprataxin and PNKP like factor"	-4.73689e-07	8.31895	0.00499085
"8073114"	"TAB1"	"10454"	"TGF-beta activated kinase 1/MAP3K7 binding protein 1"	-1.8057e-07	7.8867	0.00499085
"7962000"	"PTHLH"	"5744"	"parathyroid hormone-like hormone"	2.30336	8.83898	0.00500352
"7967933"	"IFT88"	"8100"	"intraflagellar transport 88 homolog (Chlamydomonas)"	-3.98665e-07	7.58564	0.00500352
"8058927"	"TMBIM1"	"64114"	"transmembrane BAX inhibitor motif containing 1"	-0.307525	11.6405	0.00500352
"8108080"	"PHF15"	"23338"	"PHD finger protein 15"	-1.1078	8.74896	0.00501931
"8048518"	"TUBA4B"	"80086"	"tubulin alpha 4b (pseudogene)"	5.07742e-07	7.73678	0.00507682
"8154670"	"IFT74"	"80173"	"intraflagellar transport 74 homolog (Chlamydomonas)"	-0.00058403	8.54978	0.00509967
"7927606"	"PRKG1"	"5592"	"protein kinase cGMP-dependent type I"	-0.427699	8.46982	0.00512078
"7965627"	"LTA4H"	"4048"	"leukotriene A4 hydrolase"	-0.471909	9.53761	0.00512078
"8137798"	"PSMG3"	"84262"	"proteasome (prosome macropain) assembly chaperone 3"	-6.23778e-07	9.48902	0.00513125
"8135277"	"MLL5"	"55904"	"myeloid/lymphoid or mixed-lineage leukemia 5 (trithorax homolog Drosophila)"	-0.285397	10.6122	0.00514167
"8058695"	"BARD1"	"580"	"BRCA1 associated RING domain 1"	-0.33884	7.97412	0.00514914
"8079170"	"C3orf23"	"285343"	"chromosome 3 open reading frame 23"	-0.00608786	8.68516	0.00514914
"7939738"	"DDB2"	"1643"	"damage-specific DNA binding protein 2 48kDa"	-0.645706	9.3698	0.00525477
"8134030"	"STEAP1"	"26872"	"six transmembrane epithelial antigen of the prostate 1"	-0.654114	9.21603	0.00525477
"8135705"	"KCND2"	"3751"	"potassium voltage-gated channel Shal-related subfamily member 2"	-1.11066	8.054	0.00525477
"7923967"	"YOD1"	"55432"	"YOD1 OTU deubiquinating enzyme 1 homolog (S. cerevisiae)"	0.00690838	8.813	0.00526546
"8108510"	"ANKHD1-EIF4EBP3"	"404734"	"ANKHD1-EIF4EBP3 readthrough"	-6.69509e-07	9.58213	0.00526546
"7925492"	"OPN3"	"23596"	"opsin 3"	-2.4165e-07	8.14467	0.0052886
"8121277"	"AIM1"	"202"	"absent in melanoma 1"	-1.00803	8.48899	0.0052886
"7907702"	"SOAT1"	"6646"	"sterol O-acyltransferase 1"	-0.620693	9.34746	0.00529481
"7934852"	"GLUD1"	"2746"	"glutamate dehydrogenase 1"	-0.252677	11.5012	0.00529481
"8078147"	"BTD"	"686"	"biotinidase"	-0.0039652	8.89418	0.00529481
"8083876"	"SKIL"	"6498"	"SKI-like oncogene"	0.988856	9.9457	0.00529481
"8081375"	"FAM55C"	"91775"	"family with sequence similarity 55 member C"	-6.45554e-07	8.64191	0.0053328
"8134098"	"CDK14"	"5218"	"cyclin-dependent kinase 14"	0.450765	9.83547	0.00534535
"8180357"	"SNRPA1"	"6627"	"small nuclear ribonucleoprotein polypeptide A'"	9.34023e-07	8.86667	0.0053635
"7974816"	"SLC38A6"	"145389"	"solute carrier family 38 member 6"	-0.00120258	9.12681	0.00539341
"7945979"	"TRIM68"	"55128"	"tripartite motif containing 68"	-5.99659e-07	8.67854	0.00542262
"8068202"	"C21orf63"	"59271"	"chromosome 21 open reading frame 63"	-0.0029725	8.55664	0.00545835
"8111930"	"LOC100132356"	"100132356"	"hypothetical LOC100132356"	-3.64797e-08	7.75551	0.00545835
"8171373"	"GEMIN8"	"54960"	"gem (nuclear organelle) associated protein 8"	-1.32628e-06	8.14209	0.00545835
"7950838"	"PICALM"	"8301"	"phosphatidylinositol binding clathrin assembly protein"	0.332395	11.7926	0.00549954
"8065612"	"C20orf112"	"140688"	"chromosome 20 open reading frame 112"	0.666003	8.50247	0.0055087
"7919197"	"POLR3GL"	"84265"	"polymerase (RNA) III (DNA directed) polypeptide G (32kD)-like"	-8.0705e-08	7.34942	0.00553732
"7999598"	"NTAN1"	"123803"	"N-terminal asparagine amidase"	-0.00455922	9.11383	0.00558296
"7902308"	"FPGT"	"8790"	"fucose-1-phosphate guanylyltransferase"	-1.3512e-06	8.14412	0.00558572
"8103695"	"MFAP3L"	"9848"	"microfibrillar-associated protein 3-like"	0.890443	7.64247	0.00558572
"7942783"	"C11orf67"	"28971"	"chromosome 11 open reading frame 67"	-6.06346e-07	7.70743	0.00561946
"8095043"	"RASL11B"	"65997"	"RAS-like family 11 member B"	2.24693	7.89695	0.00562173
"7957052"	"CCT2"	"10576"	"chaperonin containing TCP1 subunit 2 (beta)"	0.406019	10.0081	0.00568983
"7925257"	"LYST"	"1130"	"lysosomal trafficking regulator"	-0.552895	8.48042	0.00569439
"8070141"	"CRYZL1"	"9946"	"crystallin zeta (quinone reductase)-like 1"	-5.00435e-07	8.35246	0.00570497
"7981161"	"C14orf49"	"161176"	"chromosome 14 open reading frame 49"	-0.00145734	8.14495	0.0057364
"8035517"	"COMP"	"1311"	"cartilage oligomeric matrix protein"	1.50007	10.1758	0.0057364
"8096744"	"CYP2U1"	"113612"	"cytochrome P450 family 2 subfamily U polypeptide 1"	-0.527639	8.48493	0.0057364
"8131600"	"TSPAN13"	"27075"	"tetraspanin 13"	1.4047	7.84543	0.00576756
"8092933"	"ACAP2"	"23527"	"ArfGAP with coiled-coil ankyrin repeat and PH domains 2"	-1.10262e-06	9.50684	0.00586707
"8122637"	"SASH1"	"23328"	"SAM and SH3 domain containing 1"	-0.721289	9.58909	0.00589777
"8167270"	"FTSJ1"	"24140"	"FtsJ homolog 1 (E. coli)"	0.373931	9.34527	0.00591511
"7915468"	"CCDC23"	"374969"	"coiled-coil domain containing 23"	-0.448228	8.72222	0.00592174
"8153390"	"TOP1MT"	"116447"	"topoisomerase (DNA) I mitochondrial"	-6.67201e-07	8.38943	0.00592174
"7980537"	"STON2"	"85439"	"stonin 2"	-2.73161e-07	7.26329	0.00595239
"7926545"	"PLXDC2"	"84898"	"plexin domain containing 2"	0.94345	11.6122	0.00595679
"8048350"	"PLCD4"	"84812"	"phospholipase C delta 4"	-0.464441	7.72036	0.00600088
"8113796"	"C5orf63"	"401207"	"chromosome 5 open reading frame 63"	-1.04385e-06	7.83061	0.00602954
"7956395"	"NXPH4"	"11247"	"neurexophilin 4"	0.854312	9.22	0.00607321
"8029236"	"MEGF8"	"1954"	"multiple EGF-like-domains 8"	-2.83511e-07	8.54649	0.00607321
"8041820"	"SOCS5"	"9655"	"suppressor of cytokine signaling 5"	-0.765614	10.1283	0.00607321
"8142554"	"AASS"	"10157"	"aminoadipate-semialdehyde synthase"	-0.45298	8.73	0.00607321
"8032106"	"MED16"	"10025"	"mediator complex subunit 16"	-8.65978e-07	9.04877	0.00607798
"7961757"	"ST8SIA1"	"6489"	"ST8 alpha-N-acetyl-neuraminide alpha-2 8-sialyltransferase 1"	-1.1577	7.99504	0.00612687
"8126428"	"TRERF1"	"55809"	"transcriptional regulating factor 1"	-1.10214	7.76334	0.00612687
"8131475"	"C1GALT1"	"56913"	"core 1 synthase glycoprotein-N-acetylgalactosamine 3-beta-galactosyltransferase 1"	-0.897627	9.77041	0.00615095
"8034202"	"RAB3D"	"9545"	"RAB3D member RAS oncogene family"	-6.37835e-08	7.86252	0.00615641
"8067033"	"KCNG1"	"3755"	"potassium voltage-gated channel subfamily G member 1"	0.9587	8.58167	0.00619669
"7933872"	"EGR2"	"1959"	"early growth response 2"	1.86966	9.6104	0.00623157
"7910520"	"GNPAT"	"8443"	"glyceronephosphate O-acyltransferase"	-0.294778	8.89967	0.00628435
"7949592"	"RIN1"	"9610"	"Ras and Rab interactor 1"	-6.58234e-07	8.70936	0.00638985
"8013042"	"KRT17"	"3872"	"keratin 17"	1.95024e-07	8.74502	0.00638985
"8058486"	"METTL21A"	"151194"	"methyltransferase like 21A"	-9.68191e-07	8.35094	0.00639749
"8112841"	"HOMER1"	"9456"	"homer homolog 1 (Drosophila)"	0.959992	8.44371	0.00639851
"7956658"	"SLC16A7"	"9194"	"solute carrier family 16 member 7 (monocarboxylic acid transporter 2)"	-0.541213	9.30474	0.0064009
"8160439"	"MIR31"	"407035"	"microRNA 31"	1.74132	8.97844	0.0064009
"7943263"	"AMOTL1"	"154810"	"angiomotin like 1"	0.41835	8.98448	0.00642223
"7900159"	"DNALI1"	"7802"	"dynein axonemal light intermediate chain 1"	-0.762917	8.76265	0.00643126
"8007594"	"TMUB2"	"79089"	"transmembrane and ubiquitin-like domain containing 2"	-8.74134e-07	8.43367	0.00645197
"7941639"	"BBS1"	"582"	"Bardet-Biedl syndrome 1"	-3.95907e-06	9.31807	0.00645214
"7959638"	"TCTN2"	"79867"	"tectonic family member 2"	-0.306547	9.05622	0.00645214
"7972750"	"COL4A1"	"1282"	"collagen type IV alpha 1"	0.601854	9.76131	0.00645214
"8159127"	"RXRA"	"6256"	"retinoid X receptor alpha"	-0.00511425	9.46271	0.00645214
"8150698"	"SNAI2"	"6591"	"snail homolog 2 (Drosophila)"	-0.662844	11.613	0.00654131
"8072710"	"APOL6"	"80830"	"apolipoprotein L 6"	-0.912889	9.68094	0.00654601
"8154656"	"DMRTA1"	"63951"	"DMRT-like family A1"	3.27298e-07	8.14886	0.00662649
"8138602"	"DFNA5"	"1687"	"deafness autosomal dominant 5"	-0.596204	9.40579	0.00664494
"7959657"	"ATP6V0A2"	"23545"	"ATPase H+ transporting lysosomal V0 subunit a2"	0.000120324	9.2368	0.00665301
"8088830"	"SHQ1"	"55164"	"SHQ1 homolog (S. cerevisiae)"	0.383287	9.07942	0.00665301
"8126402"	"TRERF1"	"55809"	"transcriptional regulating factor 1"	-0.852979	8.22265	0.00665301
"8097282"	"SPRY1"	"10252"	"sprouty homolog 1 antagonist of FGF signaling (Drosophila)"	-2.49112e-06	7.92403	0.00666991
"8006123"	"CPD"	"1362"	"carboxypeptidase D"	-4.15073e-07	10.5567	0.00669351
"8067233"	"PMEPA1"	"56937"	"prostate transmembrane protein androgen induced 1"	2.22652	10.1267	0.0067272
"8137874"	"CARD11"	"84433"	"caspase recruitment domain family member 11"	1.15056e-07	7.36135	0.0067272
"7973660"	"GMPR2"	"51292"	"guanosine monophosphate reductase 2"	-5.98603e-07	9.34956	0.00677572
"7915578"	"TMEM53"	"79639"	"transmembrane protein 53"	-0.777652	9.21665	0.00681412
"8008933"	"BCAS3"	"54828"	"breast carcinoma amplified sequence 3"	-1.23254e-05	9.37419	0.00683209
"8048523"	"DNAJB2"	"3300"	"DnaJ (Hsp40) homolog subfamily B member 2"	-6.13098e-07	8.25621	0.00683209
"8123936"	"NEDD9"	"4739"	"neural precursor cell expressed developmentally down-regulated 9"	1.9219	8.55648	0.00683209
"8021707"	"SOCS6"	"9306"	"suppressor of cytokine signaling 6"	0.512589	9.40214	0.00684435
"8180351"	"CTBP2"	"1488"	"C-terminal binding protein 2"	-0.138632	9.80445	0.00684435
"8076998"	"PLXNB2"	"23654"	"plexin B2"	-0.525855	11.1083	0.00686258
"7930304"	"GSTO1"	"9446"	"glutathione S-transferase omega 1"	0.568724	9.48607	0.00688032
"8054439"	"ST6GAL2"	"84620"	"ST6 beta-galactosamide alpha-2 6-sialyltranferase 2"	2.80867	8.22576	0.00691318
"8114970"	"C5orf46"	"389336"	"chromosome 5 open reading frame 46"	6.17704e-07	7.14671	0.00691318
"8013923"	"GIT1"	"28964"	"G protein-coupled receptor kinase interacting ArfGAP 1"	-0.315301	9.55349	0.00691528
"8095767"	"C4orf26"	"152816"	"chromosome 4 open reading frame 26"	2.3908	7.33961	0.00692206
"8138741"	"HOXA6"	"3203"	"homeobox A6"	-0.000727801	8.68631	0.00692206
"8120215"	"PAQR8"	"85315"	"progestin and adipoQ receptor family member VIII"	-3.68069e-07	8.25389	0.00695103
"8158424"	"LRRC8A"	"56262"	"leucine rich repeat containing 8 family member A"	0.00146831	9.94919	0.00700496
"7985268"	"FAH"	"2184"	"fumarylacetoacetate hydrolase (fumarylacetoacetase)"	-6.58303e-07	9.60906	0.00700814
"8002882"	"CHST6"	"4166"	"carbohydrate (N-acetylglucosamine 6-O) sulfotransferase 6"	1.59372	8.61902	0.00705064
"8075310"	"LIF"	"3976"	"leukemia inhibitory factor (cholinergic differentiation factor)"	1.80466	9.72788	0.00705064
"8092836"	"CPN2"	"1370"	"carboxypeptidase N polypeptide 2"	4.48412e-07	8.33093	0.00705064
"8099326"	"SLC2A9"	"56606"	"solute carrier family 2 (facilitated glucose transporter) member 9"	-1.51515e-07	7.49774	0.00705064
"7929145"	"HECTD2"	"143279"	"HECT domain containing 2"	1.12039	9.24416	0.00706034
"7944955"	"PKNOX2"	"63876"	"PBX/knotted 1 homeobox 2"	1.4267	9.26951	0.00706034
"8175261"	"MIR503"	"574506"	"microRNA 503"	1.17404	8.00946	0.00706034
"8014723"	"PIP4K2B"	"8396"	"phosphatidylinositol-5-phosphate 4-kinase type II beta"	-1.01499e-06	9.53986	0.00707171
"8040655"	"EPT1"	"85465"	"ethanolaminephosphotransferase 1 (CDP-ethanolamine-specific)"	0.630419	8.84092	0.00708686
"7899220"	"ARID1A"	"8289"	"AT rich interactive domain 1A (SWI-like)"	-3.68506e-07	9.66194	0.00709382
"7915078"	"EPHA10"	"284656"	"EPH receptor A10"	1.36195e-07	8.35863	0.00709382
"7924832"	"WNT9A"	"7483"	"wingless-type MMTV integration site family member 9A"	1.13791e-06	8.79062	0.00709382
"7934228"	"ASCC1"	"51008"	"activating signal cointegrator 1 complex subunit 1"	-4.44448e-07	8.52082	0.00709382
"7979516"	"TRMT5"	"57570"	"TRM5 tRNA methyltransferase 5 homolog (S. cerevisiae)"	-3.35446e-07	8.97835	0.00709382
"8058614"	"LANCL1"	"10314"	"LanC lantibiotic synthetase component C-like 1 (bacterial)"	-0.000154312	9.72846	0.00709382
"8094456"	"C4orf52"	"389203"	"chromosome 4 open reading frame 52"	-1.03717e-07	8.40029	0.00709382
"7898115"	"TMEM51"	"55092"	"transmembrane protein 51"	1.60876e-06	7.82584	0.00709698
"7997321"	"MON1B"	"22879"	"MON1 homolog B (yeast)"	-3.2319e-07	8.78323	0.0071041
"8073470"	"C22orf46"	"79640"	"chromosome 22 open reading frame 46"	-1.59313e-07	8.0315	0.00712773
"8097973"	"GUCY1B3"	"2983"	"guanylate cyclase 1 soluble beta 3"	-0.86607	7.8859	0.00712773
"8113413"	"NUDT12"	"83594"	"nudix (nucleoside diphosphate linked moiety X)-type motif 12"	-8.87373e-07	7.99992	0.00712773
"8131614"	"AHR"	"196"	"aryl hydrocarbon receptor"	-0.884472	11.4997	0.00712773
"7982564"	"SPRED1"	"161742"	"sprouty-related EVH1 domain containing 1"	-1.13563e-05	9.56696	0.00717606
"7925851"	"WDR37"	"22884"	"WD repeat domain 37"	1.70863e-07	8.43911	0.00718055
"7958202"	"CHST11"	"50515"	"carbohydrate (chondroitin 4) sulfotransferase 11"	1.25907	10.7622	0.00719305
"7990582"	"SCAPER"	"49855"	"S-phase cyclin A-associated protein in the ER"	-2.62957e-07	7.85148	0.00719305
"7923173"	"MIR181B1"	"406955"	"microRNA 181b-1"	0.799251	8.08454	0.0071974
"7926223"	"CAMK1D"	"57118"	"calcium/calmodulin-dependent protein kinase ID"	-0.53345	8.68263	0.00720921
"8004691"	"TMEM88"	"92162"	"transmembrane protein 88"	0.938891	8.40031	0.00720921
"8160981"	"KIAA1539"	"80256"	"KIAA1539"	0.671242	9.80206	0.00723864
"7992917"	"CLUAP1"	"23059"	"clusterin associated protein 1"	-1.27268e-06	8.49122	0.00726352
"8095262"	"REST"	"5978"	"RE1-silencing transcription factor"	0.0516192	9.94243	0.00726352
"8045182"	"PTPN18"	"26469"	"protein tyrosine phosphatase non-receptor type 18 (brain-derived)"	-8.89424e-07	8.61783	0.00727178
"7934114"	"TYSND1"	"219743"	"trypsin domain containing 1"	-1.0163e-07	8.49082	0.00728001
"7927681"	"BICC1"	"80114"	"bicaudal C homolog 1 (Drosophila)"	-0.542248	10.9273	0.00735343
"7933359"	"RBP3"	"5949"	"retinol binding protein 3 interstitial"	1.58337e-08	7.51062	0.00735343
"7966690"	"TBX3"	"6926"	"T-box 3"	1.0733	9.86845	0.00735343
"8010841"	"FN3K"	"64122"	"fructosamine 3 kinase"	-5.07702e-07	8.11009	0.00735343
"8089659"	"KIAA1407"	"57577"	"KIAA1407"	-3.28494e-07	7.44269	0.00735343
"8062137"	"CEP250"	"11190"	"centrosomal protein 250kDa"	-2.40971e-08	7.63281	0.00736827
"7943413"	"BIRC3"	"330"	"baculoviral IAP repeat containing 3"	-1.14006	8.14835	0.00737364
"8003719"	"HIC1"	"3090"	"hypermethylated in cancer 1"	1.40912e-06	8.79784	0.00737364
"8073068"	"APOBEC3C"	"27350"	"apolipoprotein B mRNA editing enzyme catalytic polypeptide-like 3C"	-0.580145	10.1802	0.00737364
"7903369"	"SLC30A7"	"148867"	"solute carrier family 30 (zinc transporter) member 7"	0.527782	10.9871	0.00738842
"7964701"	"GNS"	"2799"	"glucosamine (N-acetyl)-6-sulfatase"	-0.304063	11.2771	0.00738842
"8013860"	"MYO18A"	"399687"	"myosin XVIIIA"	-0.688001	8.69759	0.00738842
"8049567"	"RAMP1"	"10267"	"receptor (G protein-coupled) activity modifying protein 1"	2.46941e-07	8.77919	0.00738842
"8112940"	"SSBP2"	"23635"	"single-stranded DNA binding protein 2"	-0.85448	10.5527	0.00738842
"8152280"	"LRP12"	"29967"	"low density lipoprotein receptor-related protein 12"	0.460244	9.34926	0.00738842
"8109157"	"MIR143"	"406935"	"microRNA 143"	0.0777396	7.87437	0.00742309
"7914042"	"MAP3K6"	"9064"	"mitogen-activated protein kinase kinase kinase 6"	-1.63548e-06	8.71557	0.00748362
"7924619"	"ENAH"	"55740"	"enabled homolog (Drosophila)"	-0.49356	10.6951	0.00748362
"7973158"	"ARHGEF40"	"55701"	"Rho guanine nucleotide exchange factor (GEF) 40"	0.626372	9.00462	0.00748362
"7991815"	"PDIA2"	"64714"	"protein disulfide isomerase family A member 2"	7.82455e-08	7.64472	0.00748362
"8016891"	"VEZF1"	"7716"	"vascular endothelial zinc finger 1"	-0.496208	9.8343	0.00748362
"8078569"	"GOLGA4"	"2803"	"golgin A4"	7.16382e-07	9.74988	0.00748362
"8112342"	"ADAMTS6"	"11174"	"ADAM metallopeptidase with thrombospondin type 1 motif 6"	0.611794	9.99137	0.00748362
"8146921"	"RDH10"	"157506"	"retinol dehydrogenase 10 (all-trans)"	0.998269	10.36	0.00748362
"8098084"	"ETFDH"	"2110"	"electron-transferring-flavoprotein dehydrogenase"	-3.66975e-05	8.46475	0.0075208
"8173457"	"ZMYM3"	"9203"	"zinc finger MYM-type 3"	-1.18549e-06	8.54056	0.0075208
"7916654"	"KANK4"	"163782"	"KN motif and ankyrin repeat domains 4"	0.0117738	7.88657	0.00752245
"7954090"	"EMP1"	"2012"	"epithelial membrane protein 1"	-0.803626	11.224	0.0075635
"8055096"	"AMMECR1L"	"83607"	"AMME chromosomal region gene 1-like"	1.2142e-06	8.74292	0.00757394
"8134834"	"AGFG2"	"3268"	"ArfGAP with FG repeats 2"	-5.42255e-08	7.94322	0.00757394
"8142194"	"LAMB1"	"3912"	"laminin beta 1"	-0.328754	10.5131	0.00757394
"7917482"	"CCBL2"	"56267"	"cysteine conjugate-beta lyase 2"	-0.00111547	9.67934	0.00762608
"7929012"	"STAMBPL1"	"57559"	"STAM binding protein-like 1"	-0.923513	8.38742	0.00766343
"7955535"	"ACVR1B"	"91"	"activin A receptor type IB"	-4.95171e-07	8.42236	0.00766343
"7979033"	"SAV1"	"60485"	"salvador homolog 1 (Drosophila)"	-0.531459	9.49998	0.00766343
"8038292"	"CGB5"	"93659"	"chorionic gonadotropin beta polypeptide 5"	1.79849e-06	8.06255	0.00766343
"8039805"	"UBE2M"	"9040"	"ubiquitin-conjugating enzyme E2M"	2.99927e-07	9.47791	0.00766343
"8101489"	"FAM175A"	"84142"	"family with sequence similarity 175 member A"	-0.605069	8.88458	0.00766343
"8176174"	"MPP1"	"4354"	"membrane protein palmitoylated 1 55kDa"	-0.351369	9.44663	0.00772637
"7930311"	"GSTO2"	"119391"	"glutathione S-transferase omega 2"	0.891791	8.36874	0.00772751
"8012464"	"LOC100128288"	"100128288"	"hypothetical LOC100128288"	-9.46672e-07	7.66932	0.00772751
"8058118"	"KCTD18"	"130535"	"potassium channel tetramerisation domain containing 18"	-6.49714e-07	8.71356	0.00772751
"8119722"	"CUL9"	"23113"	"cullin 9"	-3.24547e-07	8.32866	0.00772751
"8120067"	"SLC25A27"	"9481"	"solute carrier family 25 member 27"	-2.4273e-06	8.09497	0.00772751
"8088803"	"EIF4E3"	"317649"	"eukaryotic translation initiation factor 4E family member 3"	-9.1979e-07	8.48026	0.0077493
"8041179"	"CLIP4"	"79745"	"CAP-GLY domain containing linker protein family member 4"	-1.35429e-06	8.82247	0.00780929
"8078650"	"CTDSPL"	"10217"	"CTD (carboxy-terminal domain RNA polymerase II polypeptide A) small phosphatase-like"	-1.89684e-06	9.28812	0.00780929
"8109159"	"MIR145"	"406937"	"microRNA 145"	1.62209	9.66319	0.00780929
"7954407"	"CMAS"	"55907"	"cytidine monophosphate N-acetylneuraminic acid synthetase"	-9.09688e-07	9.03565	0.00782926
"8011924"	"PITPNM3"	"83394"	"PITPNM family member 3"	1.12852e-06	8.30994	0.00789792
"8041542"	"GALM"	"130589"	"galactose mutarotase (aldose 1-epimerase)"	-0.806424	8.74564	0.00789792
"8092523"	"EHHADH"	"1962"	"enoyl-CoA hydratase/3-hydroxyacyl CoA dehydrogenase"	-9.62371e-08	7.36721	0.00793738
"8171148"	"ARSD"	"414"	"arylsulfatase D"	-4.92062e-07	8.41267	0.00796539
"7928171"	"SGPL1"	"8879"	"sphingosine-1-phosphate lyase 1"	0.40592	9.45548	0.00798652
"7951325"	"DCUN1D5"	"84259"	"DCN1 defective in cullin neddylation 1 domain containing 5 (S. cerevisiae)"	0.380909	9.02873	0.00798652
"8010918"	"VPS53"	"55275"	"vacuolar protein sorting 53 homolog (S. cerevisiae)"	0.374294	9.29765	0.00798652
"8024306"	"APC2"	"10297"	"adenomatosis polyposis coli 2"	4.49589e-08	7.83694	0.00798652
"8034043"	"S1PR5"	"53637"	"sphingosine-1-phosphate receptor 5"	3.76661e-07	8.50318	0.00798652
"8134452"	"BHLHA15"	"168620"	"basic helix-loop-helix family member a15"	3.85486e-07	8.94837	0.00798652
"8154531"	"DENND4C"	"55667"	"DENN/MADD domain containing 4C"	-0.418628	9.5833	0.00798652
"7914021"	"SLC9A1"	"6548"	"solute carrier family 9 (sodium/hydrogen exchanger) member 1"	0.381772	9.69272	0.00800168
"8010012"	"TEN1"	"100134934"	"TEN1 telomerase capping complex subunit homolog (S. cerevisiae)"	0.591057	8.99463	0.00805792
"8068496"	"SIM2"	"6493"	"single-minded homolog 2 (Drosophila)"	1.61943e-05	8.57848	0.00805978
"7901993"	"CACHD1"	"57685"	"cache domain containing 1"	1.06157	8.93997	0.00806042
"7972810"	"CARS2"	"79587"	"cysteinyl-tRNA synthetase 2 mitochondrial (putative)"	-0.43123	9.41587	0.00807156
"7936408"	"DCLRE1A"	"9937"	"DNA cross-link repair 1A"	-7.28743e-07	7.50622	0.00811343
"8114083"	"AFF4"	"27125"	"AF4/FMR2 family member 4"	0.00160585	10.7976	0.00814171
"8087236"	"DALRD3"	"55152"	"DALR anticodon binding domain containing 3"	-1.03666e-06	9.18081	0.00814524
"8140070"	"TBL2"	"26608"	"transducin (beta)-like 2"	3.01328e-07	9.14742	0.00819069
"8018082"	"SLC39A11"	"201266"	"solute carrier family 39 (metal ion transporter) member 11"	-0.441346	8.57384	0.00824994
"8135497"	"ZNF277"	"11179"	"zinc finger protein 277"	-0.484442	8.54592	0.00824994
"8026982"	"MPV17L2"	"84769"	"MPV17 mitochondrial membrane protein-like 2"	0.290725	9.92831	0.00826775
"7899244"	"PIGV"	"55650"	"phosphatidylinositol glycan anchor biosynthesis class V"	-0.438657	8.93481	0.00832734
"7969626"	"GPR180"	"160897"	"G protein-coupled receptor 180"	0.474599	9.89013	0.00832734
"8044933"	"GLI2"	"2736"	"GLI family zinc finger 2"	0.87688	8.81959	0.00832734
"8056977"	"NFE2L2"	"4780"	"nuclear factor (erythroid-derived 2)-like 2"	-0.242318	10.7455	0.00832734
"8097288"	"FAT4"	"79633"	"FAT tumor suppressor homolog 4 (Drosophila)"	-0.908768	8.85899	0.00832734
"7930861"	"CASC2"	"255082"	"cancer susceptibility candidate 2 (non-protein coding)"	-2.10035e-07	7.74708	0.00837029
"8098637"	"CYP4V2"	"285440"	"cytochrome P450 family 4 subfamily V polypeptide 2"	-0.478057	9.70146	0.0083757
"8164766"	"AK8"	"158067"	"adenylate kinase 8"	-9.55036e-09	7.71164	0.0083757
"8129649"	"C6orf192"	"116843"	"chromosome 6 open reading frame 192"	-0.42162	8.10802	0.0085315
"7924636"	"TMEM63A"	"9725"	"transmembrane protein 63A"	-0.637416	9.55926	0.00855505
"8048432"	"CYP27A1"	"1593"	"cytochrome P450 family 27 subfamily A polypeptide 1"	-0.671303	8.26308	0.00855505
"8116956"	"SIRT5"	"23408"	"sirtuin 5"	-2.67732e-07	7.99301	0.00855505
"7927146"	"CSGALNACT2"	"55454"	"chondroitin sulfate N-acetylgalactosaminyltransferase 2"	0.456836	10.6089	0.00856886
"7993281"	"SNX29"	"92017"	"sorting nexin 29"	-0.561798	9.35646	0.00872091
"8042905"	"HTRA2"	"27429"	"HtrA serine peptidase 2"	-1.56555e-07	9.4807	0.00873225
"7924733"	"PARP1"	"142"	"poly (ADP-ribose) polymerase 1"	-0.391079	9.02349	0.00880953
"8093916"	"MAN2B2"	"23324"	"mannosidase alpha class 2B member 2"	-0.000803274	10.007	0.00881067
"8067932"	"LINC00478"	"388815"	"long intergenic non-protein coding RNA 478"	-1.53839e-06	7.56204	0.0089111
"8068401"	"CBR1"	"873"	"carbonyl reductase 1"	-0.205222	9.46855	0.0089111
"7922773"	"NCF2"	"4688"	"neutrophil cytosolic factor 2"	1.22365e-06	7.40686	0.00893424
"8004464"	"TNFSF12-TNFSF13"	"407977"	"TNFSF12-TNFSF13 readthrough"	-4.94641e-07	8.82491	0.00896218
"8068254"	"IL10RB"	"3588"	"interleukin 10 receptor beta"	-3.19952e-06	9.66405	0.00896218
"8160857"	"SIGMAR1"	"10280"	"sigma non-opioid intracellular receptor 1"	-0.000164244	10.8584	0.00896218
"8128698"	"SESN1"	"27244"	"sestrin 1"	-0.368575	8.87856	0.00896924
"8156549"	"C9orf3"	"84909"	"chromosome 9 open reading frame 3"	2.75385e-07	8.30751	0.00900581
"7963084"	"FAM186B"	"84070"	"family with sequence similarity 186 member B"	1.956e-07	7.32725	0.00901149
"7945377"	"SIGIRR"	"59307"	"single immunoglobulin and toll-interleukin 1 receptor (TIR) domain"	-1.44414e-07	8.15903	0.00903394
"8036136"	"IGFLR1"	"79713"	"IGF-like family receptor 1"	-1.13793e-07	7.75586	0.00903735
"8083457"	"RAP2B"	"5912"	"RAP2B member of RAS oncogene family"	-8.16867e-07	9.17119	0.00903735
"7899029"	"MAN1C1"	"57134"	"mannosidase alpha class 1C member 1"	-1.07589	8.52619	0.00906589
"7949080"	"NRXN2"	"9379"	"neurexin 2"	-1.84559e-06	8.78276	0.00911193
"8102232"	"LEF1"	"51176"	"lymphoid enhancer-binding factor 1"	1.27764	8.53092	0.00911193
"7935521"	"AVPI1"	"60370"	"arginine vasopressin-induced 1"	-0.714623	10.0098	0.00920182
"7985959"	"C15orf58"	"390637"	"chromosome 15 open reading frame 58"	-1.81843e-07	7.38046	0.00920182
"7966046"	"MTERFD3"	"80298"	"MTERF domain containing 3"	-7.05274e-08	7.36612	0.00921866
"8096224"	"AFF1"	"4299"	"AF4/FMR2 family member 1"	-0.3456	9.73773	0.009223
"8080926"	"ARL6IP5"	"10550"	"ADP-ribosylation-like factor 6 interacting protein 5"	-0.7503	11.5609	0.00926468
"8086462"	"C3orf39"	"84892"	"chromosome 3 open reading frame 39"	-3.11373e-07	9.00452	0.00931593
"8069943"	"URB1"	"9875"	"URB1 ribosome biogenesis 1 homolog (S. cerevisiae)"	0.292097	8.8323	0.00931758
"7906978"	"MGST3"	"4259"	"microsomal glutathione S-transferase 3"	-0.366558	11.0548	0.00932915
"7957386"	"ACSS3"	"79611"	"acyl-CoA synthetase short-chain family member 3"	-0.527847	8.8105	0.00932915
"8059097"	"CNPPD1"	"27013"	"cyclin Pas1/PHO80 domain containing 1"	-1.5683e-06	9.0022	0.0093533
"8104506"	"TRIO"	"7204"	"triple functional domain (PTPRF interacting)"	0.367036	10.5637	0.0093533
"7984704"	"NEO1"	"4756"	"neogenin 1"	-0.515892	9.98933	0.00935362
"8159854"	"KIAA0020"	"9933"	"KIAA0020"	4.67583e-06	8.41818	0.00935362
"7897482"	"PIK3CD"	"5293"	"phosphoinositide-3-kinase catalytic delta polypeptide"	0.000933732	8.33493	0.00938306
"7946504"	"TMEM41B"	"440026"	"transmembrane protein 41B"	1.75796e-06	9.08253	0.00944535
"7916570"	"OMA1"	"115209"	"OMA1 homolog zinc metallopeptidase (S. cerevisiae)"	-8.87072e-07	7.8677	0.00945098
"7984319"	"MAP2K1"	"5604"	"mitogen-activated protein kinase kinase 1"	0.262388	10.0777	0.00945098
"8007904"	"GOSR2"	"9570"	"golgi SNAP receptor complex member 2"	2.62455e-05	9.74323	0.00945098
"8050594"	"HS1BP3"	"64342"	"HCLS1 binding protein 3"	-4.32339e-07	8.07489	0.00945098
"8113981"	"P4HA2"	"8974"	"prolyl 4-hydroxylase alpha polypeptide II"	0.383039	10.504	0.00945496
"8166266"	"NHS"	"4810"	"Nance-Horan syndrome (congenital cataracts and dental anomalies)"	-1.78784e-06	8.88074	0.00948053
"7902965"	"BTBD8"	"284697"	"BTB (POZ) domain containing 8"	-6.61223e-07	7.02167	0.00949848
"7904158"	"OLFML3"	"56944"	"olfactomedin-like 3"	-0.400754	10.2943	0.00949848
"7927108"	"BMS1"	"9790"	"BMS1 homolog ribosome assembly protein (yeast)"	1.0197e-06	8.87308	0.00949848
"7990540"	"IMP3"	"55272"	"IMP3 U3 small nucleolar ribonucleoprotein homolog (yeast)"	-2.53911e-07	8.65098	0.00949848
"8006345"	"RHOT1"	"55288"	"ras homolog gene family member T1"	-0.000331416	9.60127	0.00949848
"8020973"	"FHOD3"	"80206"	"formin homology 2 domain containing 3"	0.58296	8.63914	0.00949848
"8071823"	"CABIN1"	"23523"	"calcineurin binding protein 1"	-8.8147e-07	8.85466	0.00949848
"8163972"	"RC3H2"	"54542"	"ring finger and CCCH-type domains 2"	0.319647	9.85125	0.00949848
"8179451"	"PPT2"	"9374"	"palmitoyl-protein thioesterase 2"	-7.1237e-07	8.14845	0.00949848
"8128726"	"PPIL6"	"285755"	"peptidylprolyl isomerase (cyclophilin)-like 6"	-6.28623e-07	7.79489	0.00954931
"8042356"	"MEIS1"	"4211"	"Meis homeobox 1"	-0.54269	8.6921	0.00961907
"8036938"	"ADCK4"	"79934"	"aarF domain containing kinase 4"	-2.35665e-07	8.11524	0.00968996
"8011131"	"RILP"	"83547"	"Rab interacting lysosomal protein"	-6.35364e-07	8.32927	0.00971633
"7903393"	"S1PR1"	"1901"	"sphingosine-1-phosphate receptor 1"	-9.18736e-07	7.05	0.00974952
"7994445"	"SH2B1"	"25970"	"SH2B adaptor protein 1"	-8.186e-08	8.05394	0.00978106
"8008662"	"RNF126P1"	"376412"	"ring finger protein 126 pseudogene 1"	7.8496e-08	8.23279	0.00982215
"8135902"	"C7orf54"	"27099"	"chromosome 7 open reading frame 54"	2.43482e-05	7.74144	0.00983713
"8019954"	"FLJ35776"	"649446"	"hypothetical LOC649446"	-0.528699	8.48684	0.00991106
"8058350"	"ICA1L"	"130026"	"islet cell autoantigen 1 69kDa-like"	-9.60073e-07	7.3257	0.00991831
"8018793"	"JMJD6"	"23210"	"jumonji domain containing 6"	0.734087	9.10247	0.00993208
"8123274"	"MAP3K4"	"4216"	"mitogen-activated protein kinase kinase kinase 4"	0.891641	9.6885	0.00995067
"8080013"	"MAPKAPK3"	"7867"	"mitogen-activated protein kinase-activated protein kinase 3"	-0.453608	9.27075	0.00995403
"7997680"	"KIAA0182"	"23199"	"KIAA0182"	-9.62729e-06	9.30963	0.00996614
"8002975"	"CDYL2"	"124359"	"chromodomain protein Y-like 2"	0.309017	9.17906	0.0100035
"8113250"	"ERAP1"	"51752"	"endoplasmic reticulum aminopeptidase 1"	-0.221928	10.0224	0.010006
"8132097"	"FAM188B"	"84182"	"family with sequence similarity 188 member B"	-2.6812e-07	8.38558	0.010006
"7997642"	"CRISPLD2"	"83716"	"cysteine-rich secretory protein LCCL domain containing 2"	1.19852	8.33279	0.0100116
"7967091"	"SPPL3"	"121665"	"signal peptide peptidase-like 3"	-1.50175e-06	9.6062	0.0100323
"8057599"	"TFPI"	"7035"	"tissue factor pathway inhibitor (lipoprotein-associated coagulation inhibitor)"	-0.590677	9.14498	0.0100323
"8083272"	"GYG1"	"2992"	"glycogenin 1"	-0.652991	9.78492	0.0100323
"8105267"	"ITGA2"	"3673"	"integrin alpha 2 (CD49B alpha 2 subunit of VLA-2 receptor)"	1.20587	10.3758	0.0100323
"8160849"	"ARID3C"	"138715"	"AT rich interactive domain 3C (BRIGHT-like)"	8.13068e-08	7.76021	0.0100323
"8170007"	"CXorf69"	"644538"	"chromosome X open reading frame 69"	-6.12126e-07	8.18482	0.0100323
"7941469"	"TSGA10IP"	"254187"	"testis specific 10 interacting protein"	1.24593e-07	8.24884	0.0101207
"7958455"	"UNG"	"7374"	"uracil-DNA glycosylase"	-1.29736e-06	8.59422	0.0101207
"7932023"	"USP6NL"	"9712"	"USP6 N-terminal like"	-0.00373214	8.82763	0.0102305
"8078214"	"RAB5A"	"5868"	"RAB5A member RAS oncogene family"	8.85167e-07	10.8769	0.0102305
"7959856"	"PIWIL1"	"9271"	"piwi-like 1 (Drosophila)"	2.86759e-08	6.97302	0.0103934
"7901187"	"C1orf190"	"541468"	"chromosome 1 open reading frame 190"	-1.19848e-07	8.19134	0.010452
"7960280"	"FBXL14"	"144699"	"F-box and leucine-rich repeat protein 14"	-5.8928e-07	8.49927	0.0104966
"7984405"	"C15orf61"	"145853"	"chromosome 15 open reading frame 61"	-1.18974e-06	8.04226	0.0105084
"8001658"	"C16orf80"	"29105"	"chromosome 16 open reading frame 80"	0.00133528	10.0809	0.0105084
"7988970"	"KIAA1370"	"56204"	"KIAA1370"	-0.305354	8.73279	0.0105261
"7982497"	"CHRM5"	"1133"	"cholinergic receptor muscarinic 5"	1.19732e-07	7.23512	0.0105481
"8021376"	"NEDD4L"	"23327"	"neural precursor cell expressed developmentally down-regulated 4-like"	-0.591441	8.52311	0.0105516
"7994576"	"RUNDC2C"	"440352"	"RUN domain containing 2C"	-0.00124533	8.18576	0.0105531
"7964089"	"PAN2"	"9924"	"PAN2 poly(A) specific ribonuclease subunit homolog (S. cerevisiae)"	-9.0402e-07	8.46779	0.010582
"7992744"	"FLYWCH1"	"84256"	"FLYWCH-type zinc finger 1"	-1.08346e-07	8.81498	0.0105885
"7997281"	"TERF2IP"	"54386"	"telomeric repeat binding factor 2 interacting protein"	1.35063e-06	9.31414	0.0106378
"8046685"	"UBE2E3"	"10477"	"ubiquitin-conjugating enzyme E2E 3"	-7.04935e-07	10.1454	0.0106378
"8120860"	"BCKDHB"	"594"	"branched chain keto acid dehydrogenase E1 beta polypeptide"	-0.268084	8.72266	0.0106378
"8164440"	"WDR34"	"89891"	"WD repeat domain 34"	-0.410086	9.16544	0.0106378
"8032157"	"SBNO2"	"22904"	"strawberry notch homolog 2 (Drosophila)"	-1.22261e-06	9.17242	0.01065
"7955787"	"SP1"	"6667"	"Sp1 transcription factor"	-6.89867e-07	10.073	0.0107193
"8078227"	"KAT2B"	"8850"	"K(lysine) acetyltransferase 2B"	-0.629296	9.24113	0.010727
"8127502"	"LINC00472"	"79940"	"long intergenic non-protein coding RNA 472"	-0.751224	8.10448	0.0107581
"8058824"	"MREG"	"55686"	"melanoregulin"	-1.38671e-08	7.24453	0.0108928
"8124553"	"ZKSCAN4"	"387032"	"zinc finger with KRAB and SCAN domains 4"	-1.00074e-07	7.67636	0.0108979
"8144931"	"ATP6V1B2"	"526"	"ATPase H+ transporting lysosomal 56/58kDa V1 subunit B2"	-0.57726	10.827	0.0108979
"8166925"	"MAOA"	"4128"	"monoamine oxidase A"	-2.7734e-07	7.2945	0.0108979
"8013243"	"SHMT1"	"6470"	"serine hydroxymethyltransferase 1 (soluble)"	-8.77089e-06	7.65221	0.0109092
"8060539"	"PTPRA"	"5786"	"protein tyrosine phosphatase receptor type A"	-3.28022e-07	9.20469	0.0109092
"7954460"	"LYRM5"	"144363"	"LYR motif containing 5"	-5.89177e-06	9.15144	0.0109126
"8156199"	"DAPK1"	"1612"	"death-associated protein kinase 1"	-1.8021	8.67855	0.0109179
"7901479"	"ZYG11B"	"79699"	"zyg-11 homolog B (C. elegans)"	-4.78675e-07	9.71697	0.0109511
"7916808"	"SLC35D1"	"23169"	"solute carrier family 35 (UDP-glucuronic acid/UDP-N-acetylgalactosamine dual transporter) member D1"	3.35346e-05	8.35871	0.0109511
"7927560"	"FAM21A"	"387680"	"family with sequence similarity 21 member A"	-0.377818	9.93007	0.0109738
"8007757"	"FMNL1"	"752"	"formin-like 1"	-0.408811	8.60235	0.0109738
"7961767"	"KIAA0528"	"9847"	"KIAA0528"	-0.000689261	9.14677	0.0110298
"8010061"	"SPHK1"	"8877"	"sphingosine kinase 1"	0.940778	9.64158	0.0110298
"8155707"	"TJP2"	"9414"	"tight junction protein 2 (zona occludens 2)"	-0.850392	8.57072	0.0110402
"8087380"	"USP4"	"7375"	"ubiquitin specific peptidase 4 (proto-oncogene)"	-1.05528e-06	10.2245	0.0110581
"8046147"	"BBS5"	"129880"	"Bardet-Biedl syndrome 5"	-9.06514e-07	8.12964	0.0110609
"8019772"	"THOC4"	"10189"	"THO complex 4"	0.421176	10.0102	0.0111
"7911114"	"KIF26B"	"55083"	"kinesin family member 26B"	1.07601	7.9071	0.0111241
"8010017"	"TEN1"	"100134934"	"TEN1 telomerase capping complex subunit homolog (S. cerevisiae)"	8.54081e-07	8.6827	0.0111407
"7938231"	"PPFIBP2"	"8495"	"PTPRF interacting protein binding protein 2 (liprin beta 2)"	-2.40351e-05	8.24049	0.0112064
"8143629"	"OR2A9P"	"441295"	"olfactory receptor family 2 subfamily A member 9 pseudogene"	-0.361007	8.84358	0.0113426
"7942503"	"PPME1"	"51400"	"protein phosphatase methylesterase 1"	0.269709	10.5437	0.0113788
"8048782"	"COL4A3"	"1285"	"collagen type IV alpha 3 (Goodpasture antigen)"	5.78743e-08	7.65466	0.0113788
"8145227"	"RHOBTB2"	"23221"	"Rho-related BTB domain containing 2"	-5.5167e-07	8.48255	0.0113788
"8015685"	"EZH1"	"2145"	"enhancer of zeste homolog 1 (Drosophila)"	-0.00580594	8.77053	0.0114101
"7901601"	"MRPL37"	"51253"	"mitochondrial ribosomal protein L37"	0.202495	11.15	0.0114125
"7996137"	"KATNB1"	"10300"	"katanin p80 (WD repeat containing) subunit B 1"	1.60441e-07	8.49261	0.0114125
"8085164"	"SRGAP3"	"9901"	"SLIT-ROBO Rho GTPase activating protein 3"	-1.53483e-07	7.51633	0.0114125
"8173551"	"PHKA1"	"5255"	"phosphorylase kinase alpha 1 (muscle)"	0.779138	8.35292	0.0114125
"7903358"	"VCAM1"	"7412"	"vascular cell adhesion molecule 1"	-1.42363	9.76872	0.011505
"8080084"	"MANF"	"7873"	"mesencephalic astrocyte-derived neurotrophic factor"	0.00031061	10.2616	0.0115165
"7928189"	"UNC5B"	"219699"	"unc-5 homolog B (C. elegans)"	0.432519	10.3113	0.0115694
"8018864"	"SOCS3"	"9021"	"suppressor of cytokine signaling 3"	-0.725995	8.82779	0.0115723
"8139207"	"INHBA"	"3624"	"inhibin beta A"	1.2504	11.8987	0.0116491
"8060705"	"MAVS"	"57506"	"mitochondrial antiviral signaling protein"	-1.01409e-06	9.1804	0.0116536
"7931455"	"LRRC27"	"80313"	"leucine rich repeat containing 27"	-3.73179e-07	8.10148	0.0116629
"8051746"	"THUMPD2"	"80745"	"THUMP domain containing 2"	1.58656e-07	8.57575	0.0116865
"7959957"	"ULK1"	"8408"	"unc-51-like kinase 1 (C. elegans)"	0.733544	9.76918	0.0117008
"8063650"	"NPEPL1"	"79716"	"aminopeptidase-like 1"	-9.06937e-07	8.85091	0.0117008
"7931832"	"AKR1C2"	"1646"	"aldo-keto reductase family 1 member C2 (dihydrodiol dehydrogenase 2; bile acid binding protein; 3-alpha hydroxysteroid dehydrogenase type III)"	-0.74963	10.313	0.0117337
"7939102"	"ELP4"	"26610"	"elongation protein 4 homolog (S. cerevisiae)"	-1.85394e-06	8.29353	0.0117337
"7942439"	"RELT"	"84957"	"RELT tumor necrosis factor receptor"	1.24492	8.56278	0.0117337
"7988987"	"ONECUT1"	"3175"	"one cut homeobox 1"	5.7518e-08	8.43692	0.0117337
"8009721"	"CDR2L"	"30850"	"cerebellar degeneration-related protein 2-like"	1.07158e-06	9.03881	0.0117337
"8036720"	"PAF1"	"54623"	"Paf1 RNA polymerase II associated factor homolog (S. cerevisiae)"	-3.90019e-07	9.04756	0.0117337
"8046815"	"ZNF804A"	"91752"	"zinc finger protein 804A"	2.95089e-07	7.11962	0.0117337
"8070912"	"SLC19A1"	"6573"	"solute carrier family 19 (folate transporter) member 1"	-6.63805e-07	8.45699	0.0117337
"8097794"	"PRSS48"	"345062"	"protease serine 48"	1.23582e-07	6.996	0.0117337
"8134965"	"SLC12A9"	"56996"	"solute carrier family 12 (potassium/chloride transporters) member 9"	-7.23191e-07	8.33322	0.0117337
"8173486"	"INGX"	"27160"	"inhibitor of growth family X-linked pseudogene"	3.15484e-08	8.10196	0.0117337
"8141459"	"GAL3ST4"	"79690"	"galactose-3-O-sulfotransferase 4"	-0.45836	8.62921	0.0117479
"7975361"	"KIAA0247"	"9766"	"KIAA0247"	0.738729	9.67796	0.0118095
"8059071"	"NHEJ1"	"79840"	"nonhomologous end-joining factor 1"	-6.92672e-07	8.36309	0.0118095
"8009685"	"SLC9A3R1"	"9368"	"solute carrier family 9 (sodium/hydrogen exchanger) member 3 regulator 1"	-0.394783	9.72319	0.011863
"7979611"	"ZBTB25"	"7597"	"zinc finger and BTB domain containing 25"	-2.07931e-06	8.53971	0.0118855
"7905664"	"SLC27A3"	"11000"	"solute carrier family 27 (fatty acid transporter) member 3"	-9.80152e-07	7.95645	0.0119109
"8155770"	"SMC5"	"23137"	"structural maintenance of chromosomes 5"	0.875736	9.9412	0.0119109
"7961142"	"OLR1"	"4973"	"oxidized low density lipoprotein (lectin-like) receptor 1"	0.193125	7.17911	0.0119645
"7960757"	"C1RL"	"51279"	"complement component 1 r subcomponent-like"	-0.669225	9.57181	0.0120252
"8014650"	"NPEPPS"	"9520"	"aminopeptidase puromycin sensitive"	-8.22928e-06	9.87428	0.0120906
"8156919"	"MURC"	"347273"	"muscle-related coiled-coil protein"	1.80241	7.94612	0.0120927
"8152962"	"LRRC6"	"23639"	"leucine rich repeat containing 6"	-1.13986e-06	8.23615	0.0121387
"7986004"	"ZNF774"	"342132"	"zinc finger protein 774"	-8.83249e-07	7.98924	0.0121765
"7954136"	"PDE6H"	"5149"	"phosphodiesterase 6H cGMP-specific cone gamma"	1.16018e-07	7.22999	0.0122055
"8061129"	"C20orf72"	"92667"	"chromosome 20 open reading frame 72"	-0.453484	8.25882	0.0122055
"8052526"	"XPO1"	"7514"	"exportin 1 (CRM1 homolog yeast)"	-0.3201	9.8691	0.0123587
"7971218"	"KBTBD7"	"84078"	"kelch repeat and BTB (POZ) domain containing 7"	-4.72441e-07	7.83253	0.0123599
"7972723"	"ARGLU1"	"55082"	"arginine and glutamate rich 1"	-3.62386e-07	9.50512	0.012411
"7909283"	"YOD1"	"55432"	"YOD1 OTU deubiquinating enzyme 1 homolog (S. cerevisiae)"	2.1629e-07	7.26595	0.0124628
"7946933"	"SERGEF"	"26297"	"secretion regulating guanine nucleotide exchange factor"	-3.79362e-07	8.24249	0.0124628
"8089729"	"IGSF11"	"152404"	"immunoglobulin superfamily member 11"	4.46347e-08	7.4434	0.0124638
"8119670"	"KLC4"	"89953"	"kinesin light chain 4"	1.79177e-08	8.05662	0.0124638
"7936100"	"CALHM2"	"51063"	"calcium homeostasis modulator 2"	-0.41932	10.2288	0.0124689
"7938683"	"OR7E14P"	"10819"	"olfactory receptor family 7 subfamily E member 14 pseudogene"	6.01921e-05	8.79602	0.0124689
"8146967"	"CRISPLD1"	"83690"	"cysteine-rich secretory protein LCCL domain containing 1"	-0.629078	7.27225	0.0124689
"8099524"	"LDB2"	"9079"	"LIM domain binding 2"	-0.608514	8.76193	0.0125802
"8086517"	"CDCP1"	"64866"	"CUB domain containing protein 1"	-0.785789	9.0279	0.0126628
"8080306"	"PHF7"	"51533"	"PHD finger protein 7"	-9.81297e-07	7.99859	0.0126633
"7926708"	"THNSL1"	"79896"	"threonine synthase-like 1 (S. cerevisiae)"	-9.46661e-07	7.64129	0.0127136
"7901969"	"ROR1"	"4919"	"receptor tyrosine kinase-like orphan receptor 1"	-1.17063	9.66511	0.0127155
"7924172"	"NSL1"	"25936"	"NSL1 MIND kinetochore complex component homolog (S. cerevisiae)"	-3.63864e-07	9.62879	0.0127193
"8017344"	"LOC100129112"	"100129112"	"hypothetical protein LOC100129112"	0.00559701	8.09648	0.0127193
"8072328"	"SEC14L2"	"23541"	"SEC14-like 2 (S. cerevisiae)"	1.41891	8.78338	0.0127193
"7906185"	"APOA1BP"	"128240"	"apolipoprotein A-I binding protein"	-0.00795905	9.53491	0.0127659
"8076757"	"CELSR1"	"9620"	"cadherin EGF LAG seven-pass G-type receptor 1 (flamingo homolog Drosophila)"	6.92611e-07	7.75281	0.0127659
"8133155"	"TPST1"	"8460"	"tyrosylprotein sulfotransferase 1"	0.586075	10.4396	0.0127659
"8085000"	"LRCH3"	"84859"	"leucine-rich repeats and calponin homology (CH) domain containing 3"	-8.04617e-07	9.64408	0.0128131
"7916262"	"CPT2"	"1376"	"carnitine palmitoyltransferase 2"	-0.289431	10.2447	0.0128156
"8087669"	"NPRL2"	"10641"	"nitrogen permease regulator-like 2 (S. cerevisiae)"	-1.48197e-07	8.61731	0.0128156
"8018522"	"FBF1"	"85302"	"Fas (TNFRSF6) binding factor 1"	-6.19823e-08	8.43629	0.0128388
"8131631"	"HDAC9"	"9734"	"histone deacetylase 9"	-7.23318e-07	7.56156	0.0129256
"8074131"	"SHANK3"	"85358"	"SH3 and multiple ankyrin repeat domains 3"	6.1745e-08	7.87739	0.0129995
"8076077"	"DDX17"	"10521"	"DEAD (Asp-Glu-Ala-Asp) box polypeptide 17"	-6.54066e-06	11.4457	0.0130376
"8090295"	"SLC41A3"	"54946"	"solute carrier family 41 member 3"	-1.43175e-06	9.09	0.0130376
"7984298"	"DIS3L"	"115752"	"DIS3 mitotic control homolog (S. cerevisiae)-like"	-3.40848e-05	8.41521	0.0131078
"8098328"	"GALNT7"	"51809"	"UDP-N-acetyl-alpha-D-galactosamine:polypeptide N-acetylgalactosaminyltransferase 7 (GalNAc-T7)"	0.617804	9.42332	0.0131821
"8027510"	"C19orf40"	"91442"	"chromosome 19 open reading frame 40"	-5.35471e-07	7.96547	0.0132435
"8031145"	"TSEN34"	"79042"	"tRNA splicing endonuclease 34 homolog (S. cerevisiae)"	-4.9945e-08	8.52876	0.0132435
"7984626"	"SENP8"	"123228"	"SUMO/sentrin specific peptidase family member 8"	-3.89683e-07	7.98627	0.0132609
"8133860"	"GNAI1"	"2770"	"guanine nucleotide binding protein (G protein) alpha inhibiting activity polypeptide 1"	-9.94515e-07	8.11748	0.013294
"8162586"	"SLC35D2"	"11046"	"solute carrier family 35 member D2"	-1.29854e-06	8.53876	0.0133155
"8134117"	"FZD1"	"8321"	"frizzled family receptor 1"	-2.28546e-06	9.25987	0.0133216
"7909745"	"KCTD3"	"51133"	"potassium channel tetramerisation domain containing 3"	-0.595935	9.49577	0.0133598
"8026182"	"MRI1"	"84245"	"methylthioribose-1-phosphate isomerase homolog (S. cerevisiae)"	-0.000850496	8.97131	0.0133598
"7989696"	"SPG21"	"51324"	"spastic paraplegia 21 (autosomal recessive Mast syndrome)"	-9.5327e-08	10.7739	0.0133758
"8002713"	"CLEC18B"	"497190"	"C-type lectin domain family 18 member B"	4.64253e-05	7.99468	0.0133758
"7975705"	"ISCA2"	"122961"	"iron-sulfur cluster assembly 2 homolog (S. cerevisiae)"	-9.85209e-07	8.76346	0.0134185
"7914667"	"CSMD2"	"114784"	"CUB and Sushi multiple domains 2"	1.19688e-06	7.70515	0.0134276
"7909586"	"PPP2R5A"	"5525"	"protein phosphatase 2 regulatory subunit B' alpha"	-6.36924e-05	8.60292	0.0134347
"8140371"	"TMEM120A"	"83862"	"transmembrane protein 120A"	-2.80587e-07	8.79682	0.0134462
"8013312"	"FAM83G"	"644815"	"family with sequence similarity 83 member G"	3.62023e-07	7.79924	0.0134515
"7929768"	"CUTC"	"51076"	"cutC copper transporter homolog (E. coli)"	-1.47906e-06	8.74691	0.0135015
"8076272"	"ST13"	"6767"	"suppression of tumorigenicity 13 (colon carcinoma) (Hsp70 interacting protein)"	-4.02795e-07	10.8365	0.013513
"8008664"	"AKAP1"	"8165"	"A kinase (PRKA) anchor protein 1"	-4.87226e-07	8.52407	0.0135483
"8038443"	"FUZ"	"80199"	"fuzzy homolog (Drosophila)"	-3.40829e-07	8.43849	0.0135483
"8060698"	"C20orf29"	"55317"	"chromosome 20 open reading frame 29"	-3.16282e-07	8.73829	0.0135483
"8123467"	"C6orf70"	"55780"	"chromosome 6 open reading frame 70"	-4.55719e-07	8.11362	0.0135483
"7931500"	"GPR123"	"84435"	"G protein-coupled receptor 123"	1.13503e-07	7.63632	0.0136041
"8043840"	"LIPT1"	"51601"	"lipoyltransferase 1"	-1.56876e-06	7.93709	0.0136041
"8021783"	"ZNF236"	"7776"	"zinc finger protein 236"	-4.93578e-08	8.72209	0.0136071
"8055624"	"ZEB2"	"9839"	"zinc finger E-box binding homeobox 2"	-0.571035	10.7477	0.0136272
"8131195"	"AMZ1"	"155185"	"archaelysin family metallopeptidase 1"	1.24226e-06	8.27561	0.0136272
"8180376"	"AKR1C1"	"1645"	"aldo-keto reductase family 1 member C1 (dihydrodiol dehydrogenase 1; 20-alpha (3-alpha)-hydroxysteroid dehydrogenase)"	-1.03746	10.7541	0.0136462
"8126086"	"TMEM217"	"221468"	"transmembrane protein 217"	0.712494	8.14256	0.0136596
"8019061"	"SGSH"	"6448"	"N-sulfoglucosamine sulfohydrolase"	-0.622381	9.17487	0.0136796
"7921821"	"ADAMTS4"	"9507"	"ADAM metallopeptidase with thrombospondin type 1 motif 4"	1.74798	8.86628	0.0138226
"8050474"	"RDH14"	"57665"	"retinol dehydrogenase 14 (all-trans/9-cis/11-cis)"	-9.34131e-07	9.14404	0.0138226
"7919715"	"ANP32E"	"81611"	"acidic (leucine-rich) nuclear phosphoprotein 32 family member E"	8.45628e-07	8.24517	0.0138453
"8074020"	"SELO"	"83642"	"selenoprotein O"	-1.69192e-07	9.2861	0.0138453
"8085206"	"CAMK1"	"8536"	"calcium/calmodulin-dependent protein kinase I"	-7.94246e-07	8.82202	0.013894
"8099037"	"MFSD10"	"10227"	"major facilitator superfamily domain containing 10"	-0.000335391	9.79633	0.013894
"8135064"	"TRIM56"	"81844"	"tripartite motif containing 56"	-1.39932e-06	8.87488	0.013894
"8093456"	"C4orf42"	"92070"	"chromosome 4 open reading frame 42"	-6.42769e-07	9.21068	0.0138998
"7977331"	"C14orf79"	"122616"	"chromosome 14 open reading frame 79"	-1.66224e-07	8.04091	0.0139119
"8002481"	"HYDIN"	"54768"	"hydrocephalus inducing homolog (mouse)"	-1.76579e-07	7.27105	0.0139122
"7928671"	"C10orf57"	"80195"	"chromosome 10 open reading frame 57"	-0.342959	10.1636	0.0139484
"8040552"	"NCOA1"	"8648"	"nuclear receptor coactivator 1"	-0.275721	9.27495	0.0139484
"8055208"	"CCDC115"	"84317"	"coiled-coil domain containing 115"	-7.85128e-07	8.12467	0.0139484
"8152041"	"RNF19A"	"25897"	"ring finger protein 19A"	-0.509398	9.32945	0.0139484
"8119227"	"ZFAND3"	"60685"	"zinc finger AN1-type domain 3"	-6.52127e-07	9.96333	0.0139733
"7977868"	"C14orf93"	"60686"	"chromosome 14 open reading frame 93"	-7.7269e-08	7.68684	0.013987
"8130891"	"WDR27"	"253769"	"WD repeat domain 27"	-1.01007e-06	7.76514	0.0139984
"8151890"	"TP53INP1"	"94241"	"tumor protein p53 inducible nuclear protein 1"	-0.42895	9.203	0.0140388
"7952132"	"SLC37A4"	"2542"	"solute carrier family 37 (glucose-6-phosphate transporter) member 4"	-2.55129e-07	8.52695	0.0141031
"7973458"	"DHRS4L2"	"317749"	"dehydrogenase/reductase (SDR family) member 4 like 2"	-3.90729e-07	8.68722	0.0141031
"7998542"	"IFT140"	"9742"	"intraflagellar transport 140 homolog (Chlamydomonas)"	-3.50059e-07	8.31277	0.0141031
"8049670"	"GPC1"	"2817"	"glypican 1"	-0.398429	9.53527	0.0141031
"8079598"	"ZNF589"	"51385"	"zinc finger protein 589"	-1.85255e-07	7.63936	0.0141031
"8088718"	"UBA3"	"9039"	"ubiquitin-like modifier activating enzyme 3"	-0.0106504	9.95888	0.0141031
"8163716"	"DBC1"	"1620"	"deleted in bladder cancer 1"	-0.614687	7.98145	0.0141031
"7906720"	"FCER1G"	"2207"	"Fc fragment of IgE high affinity I receptor for; gamma polypeptide"	6.57147e-06	7.35385	0.0141081
"7962537"	"SLC38A2"	"54407"	"solute carrier family 38 member 2"	-0.1686	12.3173	0.0141226
"7924190"	"ANGEL2"	"90806"	"angel homolog 2 (Drosophila)"	-2.87265e-07	8.46265	0.0141376
"8055862"	"ARL5A"	"26225"	"ADP-ribosylation factor-like 5A"	2.60606e-07	9.44711	0.0141376
"8058258"	"TMEM237"	"65062"	"transmembrane protein 237"	0.00520963	9.02612	0.0141376
"8094190"	"CC2D2A"	"57545"	"coiled-coil and C2 domain containing 2A"	-0.488564	8.46923	0.0141399
"8148808"	"HEATR7A"	"727957"	"HEAT repeat containing 7A"	-1.31135e-07	8.78423	0.0141399
"7931754"	"IDI1"	"3422"	"isopentenyl-diphosphate delta isomerase 1"	0.541939	9.43218	0.0142079
"8030339"	"FLT3LG"	"2323"	"fms-related tyrosine kinase 3 ligand"	-0.568238	9.45649	0.0142079
"8076962"	"MAPK12"	"6300"	"mitogen-activated protein kinase 12"	-1.34572e-06	8.53898	0.0142464
"7973306"	"ABHD4"	"63874"	"abhydrolase domain containing 4"	-0.522999	10.5751	0.0142585
"8086572"	"FYCO1"	"79443"	"FYVE and coiled-coil domain containing 1"	-0.573303	9.23656	0.0143039
"8133275"	"POM121"	"9883"	"POM121 membrane glycoprotein"	1.28186e-07	10.0793	0.0143039
"8072206"	"EWSR1"	"2130"	"Ewing sarcoma breakpoint region 1"	1.83341e-07	9.11948	0.0143775
"8005661"	"SPECC1"	"92521"	"sperm antigen with calponin homology and coiled-coil domains 1"	0.681608	9.66784	0.0144581
"8100834"	"GRSF1"	"2926"	"G-rich RNA sequence binding factor 1"	4.07587e-07	9.26191	0.0145457
"8179326"	"C6orf48"	"50854"	"chromosome 6 open reading frame 48"	-0.301597	10.0531	0.0145521
"8004867"	"NDEL1"	"81565"	"nudE nuclear distribution gene E homolog (A. nidulans)-like 1"	0.297084	10.3728	0.0147454
"8066231"	"KIAA1755"	"85449"	"KIAA1755"	1.8144e-06	8.39174	0.0147454
"7933372"	"GDF10"	"2662"	"growth differentiation factor 10"	3.40538e-07	7.96746	0.0148288
"8122222"	"PDE7B"	"27115"	"phosphodiesterase 7B"	-1.54341	9.07264	0.0148288
"8168984"	"BHLHB9"	"80823"	"basic helix-loop-helix domain containing class B 9"	-4.15683e-07	7.75125	0.0148941
"7952313"	"MIRLET7A2"	"406882"	"microRNA let-7a-2"	0.687964	10.2622	0.0148977
"7953651"	"PEX5"	"5830"	"peroxisomal biogenesis factor 5"	-5.80783e-07	8.22074	0.0149729
"8076025"	"PLA2G6"	"8398"	"phospholipase A2 group VI (cytosolic calcium-independent)"	-4.40075e-07	7.55814	0.0149729
"8160663"	"AQP7"	"364"	"aquaporin 7"	5.70935e-08	7.7934	0.0150038
"7953321"	"LTBR"	"4055"	"lymphotoxin beta receptor (TNFR superfamily member 3)"	-0.430007	10.0258	0.0150679
"7954969"	"IRAK4"	"51135"	"interleukin-1 receptor-associated kinase 4"	-8.97541e-07	8.93818	0.0150904
"8068422"	"DOPEY2"	"9980"	"dopey family member 2"	-0.00352047	8.2626	0.0151532
"8084541"	"VPS8"	"23355"	"vacuolar protein sorting 8 homolog (S. cerevisiae)"	-5.79798e-07	8.75494	0.0151532
"8120402"	"BAG2"	"9532"	"BCL2-associated athanogene 2"	-0.405895	10.1351	0.0151532
"8160786"	"KIAA1161"	"57462"	"KIAA1161"	1.39337e-06	7.87385	0.0151532
"8117476"	"BTN3A3"	"10384"	"butyrophilin subfamily 3 member A3"	-0.492868	9.09062	0.0151559
"8002523"	"FTSJD1"	"55783"	"FtsJ methyltransferase domain containing 1"	-4.76864e-07	8.34919	0.0151708
"7966368"	"PPP1CC"	"5501"	"protein phosphatase 1 catalytic subunit gamma isozyme"	-0.0151206	11.162	0.0151715
"8092328"	"MCCC1"	"56922"	"methylcrotonoyl-CoA carboxylase 1 (alpha)"	-9.93921e-07	8.42248	0.0151754
"7919888"	"CDC42SE1"	"56882"	"CDC42 small effector 1"	0.000323294	9.48359	0.0151831
"8122336"	"C6orf115"	"58527"	"chromosome 6 open reading frame 115"	-0.000915575	8.09405	0.0152208
"8048468"	"FAM134A"	"79137"	"family with sequence similarity 134 member A"	-5.5831e-07	9.20484	0.0152446
"8067279"	"CTSZ"	"1522"	"cathepsin Z"	-0.175368	10.3168	0.0152446
"8091283"	"PLOD2"	"5352"	"procollagen-lysine 2-oxoglutarate 5-dioxygenase 2"	0.551545	12.0248	0.0152446
"7938519"	"MICALCL"	"84953"	"MICAL C-terminal like"	1.25055e-06	7.35747	0.0153218
"7954029"	"CDKN1B"	"1027"	"cyclin-dependent kinase inhibitor 1B (p27 Kip1)"	-3.17942e-06	8.88777	0.0153218
"8012004"	"MIR195"	"406971"	"microRNA 195"	1.1458e-07	7.43299	0.0153218
"8138765"	"HOXA11"	"3207"	"homeobox A11"	-2.1145e-07	7.45116	0.0153851
"8011480"	"CAMKK1"	"84254"	"calcium/calmodulin-dependent protein kinase kinase 1 alpha"	6.33932e-05	8.24138	0.0154779
"7930980"	"PPAPDC1A"	"196051"	"phosphatidic acid phosphatase type 2 domain containing 1A"	0.979163	8.16061	0.0154802
"8009502"	"KCNJ2"	"3759"	"potassium inwardly-rectifying channel subfamily J member 2"	-0.568403	8.05071	0.0154802
"8018236"	"FDXR"	"2232"	"ferredoxin reductase"	-1.80143e-07	8.35069	0.0154802
"8174692"	"SEPT6"	"23157"	"septin 6"	0.78672	9.02778	0.0154802
"7954729"	"FGD4"	"121512"	"FYVE RhoGEF and PH domain containing 4"	-0.86128	8.36915	0.0155346
"8124040"	"ATXN1"	"6310"	"ataxin 1"	0.00668986	9.46758	0.0156389
"7955858"	"HOXC10"	"3226"	"homeobox C10"	-0.455909	9.09574	0.0156518
"7924092"	"SLC30A1"	"7779"	"solute carrier family 30 (zinc transporter) member 1"	-0.485714	9.39329	0.0158067
"7927747"	"ZNF365"	"22891"	"zinc finger protein 365"	1.85614e-06	7.62552	0.0158421
"7963244"	"TFCP2"	"7024"	"transcription factor CP2"	-3.42551e-08	8.37932	0.0159432
"8131000"	"HEATR2"	"54919"	"HEAT repeat containing 2"	-1.13863e-06	9.31297	0.0159432
"8164521"	"SH3GLB2"	"56904"	"SH3-domain GRB2-like endophilin B2"	-6.65063e-07	8.86554	0.0159432
"8118945"	"PPARD"	"5467"	"peroxisome proliferator-activated receptor delta"	0.467373	9.7183	0.0161161
"7912585"	"PRAMEF3"	"401940"	"PRAME family member 3"	1.50516e-07	7.50733	0.0161559
"8054997"	"MAP3K2"	"10746"	"mitogen-activated protein kinase kinase kinase 2"	0.51266	10.3781	0.0162135
"8034390"	"ZNF799"	"90576"	"zinc finger protein 799"	-0.000130657	7.63645	0.016215
"8104856"	"SPEF2"	"79925"	"sperm flagellar 2"	-2.88313e-07	7.07213	0.0162207
"8089072"	"CPOX"	"1371"	"coproporphyrinogen oxidase"	-8.30724e-08	8.4523	0.0162567
"7984155"	"SNX1"	"6642"	"sorting nexin 1"	-2.38193e-07	9.2984	0.0163039
"8052956"	"EXOC6B"	"23233"	"exocyst complex component 6B"	-0.00176105	9.99528	0.0163742
"8117458"	"BTN3A1"	"11119"	"butyrophilin subfamily 3 member A1"	-0.709545	8.98017	0.0164319
"8011193"	"MIR22HG"	"84981"	"MIR22 host gene (non-protein coding)"	0.423168	8.87378	0.0164713
"8117685"	"ZKSCAN3"	"80317"	"zinc finger with KRAB and SCAN domains 3"	-1.9889e-07	7.34046	0.0164713
"8152606"	"SNTB1"	"6641"	"syntrophin beta 1 (dystrophin-associated protein A1 59kDa basic component 1)"	-0.472645	9.84637	0.0164713
"8015835"	"DUSP3"	"1845"	"dual specificity phosphatase 3"	7.13549e-07	9.51398	0.0164761
"8127943"	"SNX14"	"57231"	"sorting nexin 14"	-7.51345e-07	9.41612	0.0165187
"8040073"	"LOC150622"	"150622"	"hypothetical LOC150622"	2.40018e-07	7.12838	0.016522
"8003773"	"RAP1GAP2"	"23108"	"RAP1 GTPase activating protein 2"	4.85413e-07	7.91327	0.0165317
"7949172"	"MAP4K2"	"5871"	"mitogen-activated protein kinase kinase kinase kinase 2"	-2.96222e-08	8.00615	0.0165373
"8105331"	"GZMK"	"3003"	"granzyme K (granzyme 3; tryptase II)"	5.99923e-07	6.6789	0.0166273
"8163202"	"SVEP1"	"79987"	"sushi von Willebrand factor type A EGF and pentraxin domain containing 1"	-0.595011	8.97422	0.0166273
"8045224"	"FAM123C"	"205147"	"family with sequence similarity 123C"	1.16833e-07	7.68925	0.0166785
"8028652"	"ZFP36"	"7538"	"zinc finger protein 36 C3H type homolog (mouse)"	-1.15736	9.09653	0.0166956
"7940153"	"FAM111A"	"63901"	"family with sequence similarity 111 member A"	-0.732876	9.01807	0.0167716
"7954492"	"FGFR1OP2"	"26127"	"FGFR1 oncogene partner 2"	3.98368e-08	9.09052	0.0168082
"7896921"	"TAS1R3"	"83756"	"taste receptor type 1 member 3"	2.49265e-08	8.053	0.0168452
"7944418"	"C2CD2L"	"9854"	"C2CD2-like"	3.11198e-07	8.78716	0.0168452
"8022674"	"CDH2"	"1000"	"cadherin 2 type 1 N-cadherin (neuronal)"	0.643606	11.118	0.0168452
"8095545"	"RUFY3"	"22902"	"RUN and FYVE domain containing 3"	-1.03811e-06	9.03723	0.0168452
"8178554"	"LY6G5C"	"80741"	"lymphocyte antigen 6 complex locus G5C"	-2.04905e-07	7.49193	0.0168452
"7959882"	"RAN"	"5901"	"RAN member RAS oncogene family"	6.76732e-07	10.1141	0.016876
"8026217"	"CC2D1A"	"54862"	"coiled-coil and C2 domain containing 1A"	-1.61089e-07	8.41098	0.016876
"8052149"	"PSME4"	"23198"	"proteasome (prosome macropain) activator subunit 4"	0.374736	10.314	0.016876
"8106107"	"PTCD2"	"79810"	"pentatricopeptide repeat domain 2"	-6.55408e-07	8.31522	0.016876
"8134740"	"C7orf59"	"389541"	"chromosome 7 open reading frame 59"	-4.38973e-07	8.57114	0.016876
"8149865"	"EBF2"	"64641"	"early B-cell factor 2"	-1.59411	9.0704	0.016876
"8154381"	"C9orf150"	"286343"	"chromosome 9 open reading frame 150"	-1.16719	10.0312	0.016876
"8050497"	"OSR1"	"130497"	"odd-skipped related 1 (Drosophila)"	-2.70514e-05	7.8097	0.016925
"8158539"	"C9orf106"	"414318"	"chromosome 9 open reading frame 106"	-6.17932e-07	7.51037	0.0169516
"7903239"	"AGL"	"178"	"amylo-alpha-1 6-glucosidase 4-alpha-glucanotransferase"	-3.21407e-07	8.33601	0.0171229
"7999547"	"TNFRSF17"	"608"	"tumor necrosis factor receptor superfamily member 17"	-1.21278e-07	6.65431	0.0171229
"8102321"	"PLA2G12A"	"81579"	"phospholipase A2 group XIIA"	-0.00310884	9.33313	0.0171229
"7949904"	"UNC93B1"	"81622"	"unc-93 homolog B1 (C. elegans)"	-0.660347	9.70013	0.01716
"8054308"	"TBC1D8"	"11138"	"TBC1 domain family member 8 (with GRAM domain)"	-1.36024e-06	7.8163	0.01716
"8135544"	"FOXP2"	"93986"	"forkhead box P2"	-0.476855	7.69626	0.01716
"7898677"	"HS6ST1"	"9394"	"heparan sulfate 6-O-sulfotransferase 1"	-3.337e-06	8.96629	0.0172546
"8163063"	"CTNNAL1"	"8727"	"catenin (cadherin-associated protein) alpha-like 1"	-0.664633	9.23875	0.0172546
"7922525"	"ASTN1"	"460"	"astrotactin 1"	8.81735e-09	7.78286	0.0173533
"7928300"	"ANAPC16"	"119504"	"anaphase promoting complex subunit 16"	-7.78188e-07	8.60399	0.0173533
"7965112"	"PAWR"	"5074"	"PRKC apoptosis WT1 regulator"	0.892595	9.32173	0.0173637
"7928789"	"RGR"	"5995"	"retinal G protein coupled receptor"	9.60664e-08	7.47499	0.0173789
"7983630"	"FGF7"	"2252"	"fibroblast growth factor 7"	-1.0331	10.4078	0.0173789
"7934779"	"LRIT2"	"340745"	"leucine-rich repeat immunoglobulin-like and transmembrane domains 2"	5.61418e-08	6.96097	0.0174173
"8005204"	"CCDC144A"	"9720"	"coiled-coil domain containing 144A"	9.76889e-07	7.17128	0.0174173
"8020068"	"ANKRD12"	"23253"	"ankyrin repeat domain 12"	-0.379997	9.51949	0.0174173
"8048026"	"CPS1"	"1373"	"carbamoyl-phosphate synthase 1 mitochondrial"	-2.06546e-07	7.99223	0.0174173
"8116335"	"C5orf45"	"51149"	"chromosome 5 open reading frame 45"	-2.70172e-07	8.23738	0.0174972
"8146159"	"AP3M2"	"10947"	"adaptor-related protein complex 3 mu 2 subunit"	-0.387108	8.68038	0.0174972
"8176342"	"ASMT"	"438"	"acetylserotonin O-methyltransferase"	1.39731e-07	7.64595	0.0174972
"7908639"	"C1orf106"	"55765"	"chromosome 1 open reading frame 106"	7.81909e-08	7.44903	0.0175961
"8173310"	"OPHN1"	"4983"	"oligophrenin 1"	-0.366952	8.24168	0.0176467
"8178188"	"RNF5P1"	"286140"	"ring finger protein 5 pseudogene 1"	2.73367e-07	8.95581	0.0176467
"8171493"	"CTPS2"	"56474"	"CTP synthase II"	-1.68555e-06	8.2072	0.0177196
"8072626"	"TIMP3"	"7078"	"TIMP metallopeptidase inhibitor 3"	0.483798	12.6848	0.0177636
"8152582"	"DSCC1"	"79075"	"defective in sister chromatid cohesion 1 homolog (S. cerevisiae)"	-1.00275e-06	7.40971	0.0177636
"7979328"	"ATG14"	"22863"	"ATG14 autophagy related 14 homolog (S. cerevisiae)"	-1.14182e-06	8.61154	0.0177695
"8003991"	"MINK1"	"50488"	"misshapen-like kinase 1"	-6.1824e-07	9.28349	0.0177695
"8137906"	"RADIL"	"55698"	"Ras association and DIL domains"	1.30664e-08	7.70346	0.0177695
"8152215"	"KLF10"	"7071"	"Kruppel-like factor 10"	0.641449	9.824	0.0177757
"8077851"	"HRH1"	"3269"	"histamine receptor H1"	-0.00234704	8.27795	0.0177823
"8036207"	"NFKBID"	"84807"	"nuclear factor of kappa light polypeptide gene enhancer in B-cells inhibitor delta"	-1.58697e-07	7.89367	0.0177875
"8047401"	"CFLAR"	"8837"	"CASP8 and FADD-like apoptosis regulator"	-0.596059	8.86278	0.0177875
"8162019"	"KIF27"	"55582"	"kinesin family member 27"	-2.03403e-07	7.65014	0.0177875
"8147785"	"DCAF13"	"25879"	"DDB1 and CUL4 associated factor 13"	1.03641e-06	8.86589	0.0178822
"8053449"	"TMEM150A"	"129303"	"transmembrane protein 150A"	-1.0101e-06	8.68155	0.0178843
"8111506"	"CAPSL"	"133690"	"calcyphosine-like"	9.00813e-08	7.16534	0.0178957
"8059111"	"ABCB6"	"10058"	"ATP-binding cassette sub-family B (MDR/TAP) member 6"	-1.16825e-06	8.28056	0.0179083
"7932177"	"CDNF"	"441549"	"cerebral dopamine neurotrophic factor"	-8.98222e-08	7.78839	0.0179378
"7961983"	"TM7SF3"	"51768"	"transmembrane 7 superfamily member 3"	-0.355414	10.4091	0.0179378
"8022356"	"SPIRE1"	"56907"	"spire homolog 1 (Drosophila)"	0.285373	9.8314	0.0179378
"8049044"	"ARMC9"	"80210"	"armadillo repeat containing 9"	-1.07894e-05	8.77273	0.0179378
"8078479"	"PDCD6IP"	"10015"	"programmed cell death 6 interacting protein"	2.91501e-07	10.4696	0.0179378
"8168472"	"ATP7A"	"538"	"ATPase Cu++ transporting alpha polypeptide"	2.37731e-07	9.08813	0.0179378
"7906400"	"IFI16"	"3428"	"interferon gamma-inducible protein 16"	-0.546184	10.9716	0.0179676
"7993310"	"MKL2"	"57496"	"MKL/myocardin-like 2"	-5.91246e-07	8.76048	0.0179676
"8061416"	"CST7"	"8530"	"cystatin F (leukocystatin)"	1.11268e-08	8.0037	0.0179676
"8105121"	"GHR"	"2690"	"growth hormone receptor"	-0.473983	8.20069	0.0179893
"8022393"	"PTPN2"	"5771"	"protein tyrosine phosphatase non-receptor type 2"	-8.18732e-07	8.62616	0.0179951
"7996785"	"PRMT7"	"54496"	"protein arginine methyltransferase 7"	-1.62754e-07	8.26776	0.0180276
"8110894"	"NSUN2"	"54888"	"NOP2/Sun domain family member 2"	5.56087e-07	9.50262	0.0180519
"8179704"	"IER3"	"8870"	"immediate early response 3"	0.98244	11.8102	0.0180614
"7958352"	"BTBD11"	"121551"	"BTB (POZ) domain containing 11"	1.72097	8.29218	0.0181096
"8000543"	"CLN3"	"1201"	"ceroid-lipofuscinosis neuronal 3"	-1.18898e-06	8.74492	0.0181096
"8135909"	"LEP"	"3952"	"leptin"	1.24971e-07	7.2664	0.0181096
"8156228"	"CTSL1"	"1514"	"cathepsin L1"	-0.547543	11.572	0.0181096
"7952335"	"SNORD14E"	"85391"	"small nucleolar RNA C/D box 14E"	-3.66377e-07	7.73538	0.0181483
"8052143"	"GPR75"	"10936"	"G protein-coupled receptor 75"	1.07048e-06	8.65735	0.0181483
"7917120"	"USP33"	"23032"	"ubiquitin specific peptidase 33"	-4.49858e-05	8.68929	0.0181825
"8026729"	"DDA1"	"79016"	"DET1 and DDB1 associated 1"	0.0651076	10.8068	0.0181825
"7929919"	"SFXN3"	"81855"	"sideroflexin 3"	-0.000368868	9.54412	0.0181925
"8160670"	"AQP3"	"360"	"aquaporin 3 (Gill blood group)"	1.43576e-07	8.12554	0.0181925
"7955376"	"DIP2B"	"57609"	"DIP2 disco-interacting protein 2 homolog B (Drosophila)"	0.0973574	9.23008	0.018259
"8077899"	"PPARG"	"5468"	"peroxisome proliferator-activated receptor gamma"	-1.38998	8.0267	0.018259
"8094751"	"CHRNA9"	"55584"	"cholinergic receptor nicotinic alpha 9"	0.657091	7.39837	0.018259
"7993807"	"TMEM159"	"57146"	"transmembrane protein 159"	-3.89676e-06	8.15821	0.0183235
"7933139"	"ZNF33B"	"7582"	"zinc finger protein 33B"	-3.93844e-07	7.46902	0.0183789
"8114767"	"PCDH1"	"5097"	"protocadherin 1"	1.82227e-07	8.21928	0.0183919
"7997128"	"IL34"	"146433"	"interleukin 34"	-6.12964e-05	8.99684	0.0184266
"8071655"	"CKAP2"	"26586"	"cytoskeleton associated protein 2"	2.65091e-08	8.48007	0.0184266
"8076851"	"ALG12"	"79087"	"asparagine-linked glycosylation 12 alpha-1 6-mannosyltransferase homolog (S. cerevisiae)"	-2.10723e-07	8.83979	0.0184288
"8090938"	"DZIP1L"	"199221"	"DAZ interacting protein 1-like"	9.49798e-07	8.11869	0.0184465
"8112687"	"COL4A3BP"	"10087"	"collagen type IV alpha 3 (Goodpasture antigen) binding protein"	-0.0345874	8.86113	0.0184465
"8100338"	"LOC100288413"	"100288413"	"LP9056 protein"	6.11205e-08	7.03124	0.0184751
"7980246"	"MLH3"	"27030"	"mutL homolog 3 (E. coli)"	-0.603941	8.68009	0.0184947
"8082869"	"PPP2R3A"	"5523"	"protein phosphatase 2 regulatory subunit B'' alpha"	0.410019	9.14254	0.0184947
"7939411"	"C11orf74"	"119710"	"chromosome 11 open reading frame 74"	-8.65626e-08	7.19626	0.0184989
"8148280"	"SQLE"	"6713"	"squalene epoxidase"	0.447809	10.5555	0.0184989
"8083605"	"RSRC1"	"51319"	"arginine/serine-rich coiled-coil 1"	-2.68358e-05	9.68591	0.0185277
"8138950"	"RP9"	"6100"	"retinitis pigmentosa 9 (autosomal dominant)"	3.30607e-07	8.71874	0.0185327
"7984802"	"ISLR2"	"57611"	"immunoglobulin superfamily containing leucine-rich repeat 2"	0.0021487	7.52775	0.0186126
"7905324"	"C1orf56"	"54964"	"chromosome 1 open reading frame 56"	-1.20248e-06	8.96396	0.0186401
"7992656"	"AMDHD2"	"51005"	"amidohydrolase domain containing 2"	-6.60367e-07	8.70735	0.0186881
"8141241"	"SMURF1"	"57154"	"SMAD specific E3 ubiquitin protein ligase 1"	0.404981	9.58257	0.018707
"8072113"	"SRRD"	"402055"	"SRR1 domain containing"	1.09482e-06	8.91639	0.0187691
"8008870"	"VMP1"	"81671"	"vacuole membrane protein 1"	0.189036	11.8232	0.0187932
"8055173"	"CCDC74A"	"90557"	"coiled-coil domain containing 74A"	-3.09393e-07	8.24195	0.0187932
"7960518"	"TNFRSF1A"	"7132"	"tumor necrosis factor receptor superfamily member 1A"	-0.00306227	10.5197	0.0188062
"8126066"	"MTCH1"	"23787"	"mitochondrial carrier 1"	5.04651e-07	10.0155	0.0188642
"7955797"	"AMHR2"	"269"	"anti-Mullerian hormone receptor type II"	5.39525e-08	7.46941	0.0188786
"8092707"	"LEPREL1"	"55214"	"leprecan-like 1"	0.685876	10.1548	0.0188786
"8050846"	"DTNB"	"1838"	"dystrobrevin beta"	-5.13414e-07	8.13276	0.0189309
"7942650"	"C11orf30"	"56946"	"chromosome 11 open reading frame 30"	4.55091e-06	9.4582	0.018933
"8013509"	"C17orf103"	"256302"	"chromosome 17 open reading frame 103"	-1.34431e-07	8.63863	0.018951
"8111941"	"HMGCS1"	"3157"	"3-hydroxy-3-methylglutaryl-CoA synthase 1 (soluble)"	0.529119	9.65191	0.0189657
"7941961"	"ALDH3B1"	"221"	"aldehyde dehydrogenase 3 family member B1"	-1.91594e-06	9.54735	0.0190064
"8026763"	"SLC27A1"	"376497"	"solute carrier family 27 (fatty acid transporter) member 1"	-9.64036e-07	8.11439	0.0190064
"8063814"	"LSM14B"	"149986"	"LSM14B SCD6 homolog B (S. cerevisiae)"	-1.15966e-07	8.55741	0.0190064
"8071646"	"VPREB1"	"7441"	"pre-B lymphocyte 1"	1.41293e-08	7.12185	0.0190064
"8136293"	"EXOC4"	"60412"	"exocyst complex component 4"	-1.09677e-06	9.48618	0.0190064
"8151254"	"NCOA2"	"10499"	"nuclear receptor coactivator 2"	-0.659541	9.60502	0.0190446
"8012843"	"ZNF18"	"7566"	"zinc finger protein 18"	-1.22297e-07	7.73707	0.0191597
"7923731"	"DSTYK"	"25778"	"dual serine/threonine and tyrosine protein kinase"	-2.10028e-07	7.94005	0.0192431
"7915015"	"GNL2"	"29889"	"guanine nucleotide binding protein-like 2 (nucleolar)"	0.250558	10.2135	0.0192751
"7901696"	"PCSK9"	"255738"	"proprotein convertase subtilisin/kexin type 9"	4.32324e-08	8.1728	0.019353
"7897441"	"H6PD"	"9563"	"hexose-6-phosphate dehydrogenase (glucose 1-dehydrogenase)"	-0.406506	9.42923	0.0193756
"7911657"	"LOC728690"	"728690"	"hypothetical protein LOC728690"	4.64125e-08	7.80851	0.0193756
"8016168"	"PLCD3"	"113026"	"phospholipase C delta 3"	-0.698457	9.28585	0.0193756
"8083576"	"LEKR1"	"389170"	"leucine glutamate and lysine rich 1"	-6.54936e-08	6.80875	0.0193756
"8168045"	"EFNB1"	"1947"	"ephrin-B1"	-1.52606e-06	8.36637	0.0193769
"7934690"	"ZCCHC24"	"219654"	"zinc finger CCHC domain containing 24"	-0.480681	9.78986	0.019473
"8044263"	"RANBP2"	"5903"	"RAN binding protein 2"	1.18445e-06	9.34917	0.019473
"8107646"	"PRDM6"	"93166"	"PR domain containing 6"	9.40719e-07	7.96732	0.019473
"8045398"	"RAB3GAP1"	"22930"	"RAB3 GTPase activating protein subunit 1 (catalytic)"	-6.24612e-07	9.66273	0.0195015
"8046360"	"METAP1D"	"254042"	"methionyl aminopeptidase type 1D (mitochondrial)"	-5.16093e-07	7.62162	0.0195015
"8146934"	"LY96"	"23643"	"lymphocyte antigen 96"	-0.466462	9.26472	0.0195015
"8180279"	"PCDHA5"	"56143"	"protocadherin alpha 5"	3.44741e-07	7.32777	0.0195015
"7942527"	"POLD3"	"10714"	"polymerase (DNA-directed) delta 3 accessory subunit"	-0.459613	8.53994	0.0195723
"8013465"	"KRT16P3"	"644945"	"keratin 16 pseudogene 3"	7.84183e-07	8.0175	0.0195862
"8022912"	"MIR187"	"406963"	"microRNA 187"	1.98636e-07	8.02633	0.0195862
"8090420"	"TPRA1"	"131601"	"transmembrane protein adipocyte asscociated 1"	-0.493913	9.51791	0.0195862
"8091648"	"SSR3"	"6747"	"signal sequence receptor gamma (translocon-associated protein gamma)"	0.303705	10.5316	0.0195862
"8159692"	"ARRDC1"	"92714"	"arrestin domain containing 1"	-4.96943e-07	8.42904	0.0195862
"8032392"	"MKNK2"	"2872"	"MAP kinase interacting serine/threonine kinase 2"	-0.923141	9.1075	0.0196514
"7980265"	"ACYP1"	"97"	"acylphosphatase 1 erythrocyte (common) type"	-0.626447	8.01311	0.0197323
"8141872"	"NAPEPLD"	"222236"	"N-acyl phosphatidylethanolamine phospholipase D"	-0.599849	8.06	0.0197323
"7941274"	"SCYL1"	"57410"	"SCY1-like 1 (S. cerevisiae)"	8.07653e-06	10.7876	0.0197485
"8124645"	"OR12D3"	"81797"	"olfactory receptor family 12 subfamily D member 3"	2.65679e-06	9.37829	0.0198403
"7936777"	"NSMCE4A"	"54780"	"non-SMC element 4 homolog A (S. cerevisiae)"	-0.0766077	8.64792	0.0200169
"8145977"	"PLEKHA2"	"59339"	"pleckstrin homology domain containing family A (phosphoinositide binding specific) member 2"	-0.8082	8.66774	0.0200681
"8003410"	"GALNS"	"2588"	"galactosamine (N-acetyl)-6-sulfate sulfatase"	-9.10053e-06	9.84626	0.0202602
"8022572"	"OSBPL1A"	"114876"	"oxysterol binding protein-like 1A"	-1.03892e-06	8.6492	0.0202787
"7985444"	"LOC388152"	"388152"	"hypothetical LOC388152"	8.51281e-07	7.65359	0.0202851
"8021741"	"CNDP1"	"84735"	"carnosine dipeptidase 1 (metallopeptidase M20 family)"	3.34264e-08	7.33372	0.0202851
"8098414"	"SPCS3"	"60559"	"signal peptidase complex subunit 3 homolog (S. cerevisiae)"	0.30011	9.82862	0.0202851
"8114977"	"HTR4"	"3360"	"5-hydroxytryptamine (serotonin) receptor 4"	5.96827e-08	7.14617	0.0202851
"8133233"	"AUTS2"	"26053"	"autism susceptibility candidate 2"	0.730062	8.85705	0.0203377
"8080320"	"NISCH"	"11188"	"nischarin"	-1.11888e-06	9.20001	0.0203577
"8123598"	"SERPINB1"	"1992"	"serpin peptidase inhibitor clade B (ovalbumin) member 1"	-0.674765	9.21737	0.0203726
"8082965"	"MRAS"	"22808"	"muscle RAS oncogene homolog"	0.813127	9.68083	0.0203841
"8104201"	"EXOC3"	"11336"	"exocyst complex component 3"	-3.70055e-07	8.85348	0.0204202
"8161618"	"APBA1"	"320"	"amyloid beta (A4) precursor protein-binding family A member 1"	0.00035728	8.07621	0.0204251
"8088776"	"FOXP1"	"27086"	"forkhead box P1"	0.0288952	10.3164	0.0204453
"8061186"	"SEC23B"	"10483"	"Sec23 homolog B (S. cerevisiae)"	0.414414	9.85242	0.0204778
"8035506"	"CRLF1"	"9244"	"cytokine receptor-like factor 1"	0.503021	11.5565	0.020495
"7900426"	"SMAP2"	"64744"	"small ArfGAP2"	-0.548954	9.23878	0.020564
"8067942"	"MIR99A"	"407055"	"microRNA 99a"	-1.96486e-07	7.58334	0.0206488
"7968015"	"TNFRSF19"	"55504"	"tumor necrosis factor receptor superfamily member 19"	-0.812719	8.96815	0.0207595
"7988767"	"CYP19A1"	"1588"	"cytochrome P450 family 19 subfamily A polypeptide 1"	-1.79801e-07	7.15043	0.0207595
"8156116"	"C9orf103"	"414328"	"chromosome 9 open reading frame 103"	-1.02593e-07	8.46848	0.0207595
"8157216"	"UGCG"	"7357"	"UDP-glucose ceramide glucosyltransferase"	-0.941666	9.23175	0.0207595
"8174029"	"TAF7L"	"54457"	"TAF7-like RNA polymerase II TATA box binding protein (TBP)-associated factor 50kDa"	1.75694e-08	7.08606	0.0207595
"7960544"	"VAMP1"	"6843"	"vesicle-associated membrane protein 1 (synaptobrevin 1)"	-0.589499	8.91409	0.0208598
"7920877"	"ARHGEF2"	"9181"	"Rho/Rac guanine nucleotide exchange factor (GEF) 2"	-0.267142	9.68551	0.0208822
"8135069"	"SERPINE1"	"5054"	"serpin peptidase inhibitor clade E (nexin plasminogen activator inhibitor type 1) member 1"	0.412901	13.1368	0.0209356
"8075695"	"APOL3"	"80833"	"apolipoprotein L 3"	-0.530235	8.65539	0.0209508
"8180346"	"GPX1"	"2876"	"glutathione peroxidase 1"	-0.535413	10.4591	0.0209508
"7962659"	"HDAC7"	"51564"	"histone deacetylase 7"	-2.11197e-06	9.49247	0.0209766
"7974461"	"LGALS3"	"3958"	"lectin galactoside-binding soluble 3"	-0.540236	9.78336	0.0209766
"8042059"	"PRORSD1P"	"344405"	"prolyl-tRNA synthetase associated domain containing 1 pseudogene"	2.42552e-07	7.86543	0.0209766
"7971602"	"RCBTB1"	"55213"	"regulator of chromosome condensation (RCC1) and BTB (POZ) domain containing protein 1"	-0.00701782	8.83934	0.0209886
"8104350"	"KIAA0947"	"23379"	"KIAA0947"	0.327136	8.88034	0.0210586
"8079590"	"CAMP"	"820"	"cathelicidin antimicrobial peptide"	1.36921e-07	7.91318	0.0211096
"7966839"	"VSIG10"	"54621"	"V-set and immunoglobulin domain containing 10"	-8.38704e-08	7.91593	0.0211764
"8007263"	"HSD17B1"	"3292"	"hydroxysteroid (17-beta) dehydrogenase 1"	2.56945e-08	8.11233	0.0211764
"8163825"	"TRAF1"	"7185"	"TNF receptor-associated factor 1"	-5.7657e-07	7.64291	0.0211764
"7943562"	"ELMOD1"	"55531"	"ELMO/CED-12 domain containing 1"	3.15557e-08	6.80899	0.0212609
"8036763"	"DYRK1B"	"9149"	"dual-specificity tyrosine-(Y)-phosphorylation regulated kinase 1B"	-8.90721e-07	9.09921	0.0212609
"7920594"	"PYGO2"	"90780"	"pygopus homolog 2 (Drosophila)"	-8.50316e-08	8.42299	0.0212833
"7934615"	"DLG5"	"9231"	"discs large homolog 5 (Drosophila)"	-1.17616e-06	9.43521	0.0212833
"7958819"	"ERP29"	"10961"	"endoplasmic reticulum protein 29"	-6.32587e-05	9.39804	0.0212833
"8027049"	"KLHL26"	"55295"	"kelch-like 26 (Drosophila)"	0.665536	8.7202	0.0212833
"8061247"	"RIN2"	"54453"	"Ras and Rab interactor 2"	-0.45661	10.0158	0.0212871
"7966851"	"TAOK3"	"51347"	"TAO kinase 3"	-0.00117253	8.83229	0.0214393
"8104930"	"SLC1A3"	"6507"	"solute carrier family 1 (glial high affinity glutamate transporter) member 3"	-0.320099	8.63611	0.0214393
"8108478"	"C5orf32"	"84418"	"chromosome 5 open reading frame 32"	-7.06185e-06	9.47046	0.0214393
"7965359"	"ATP2B1"	"490"	"ATPase Ca++ transporting plasma membrane 1"	-0.599202	10.5362	0.0214509
"7989347"	"NARG2"	"79664"	"NMDA receptor regulated 2"	-2.46276e-05	8.94767	0.0214509
"7901748"	"FGGY"	"55277"	"FGGY carbohydrate kinase domain containing"	-3.17466e-07	8.12541	0.0214658
"7943075"	"FAT3"	"120114"	"FAT tumor suppressor homolog 3 (Drosophila)"	0.00240677	7.40787	0.0214658
"7961151"	"KLRK1"	"22914"	"killer cell lectin-like receptor subfamily K member 1"	-4.24861e-08	6.43768	0.0214658
"7900095"	"MAP7D1"	"55700"	"MAP7 domain containing 1"	6.7176e-07	9.73558	0.0214778
"8091972"	"MECOM"	"2122"	"MDS1 and EVI1 complex locus"	0.639769	7.98963	0.0215004
"8114050"	"SEPT8"	"23176"	"septin 8"	-0.407328	9.35122	0.0215935
"7915392"	"HIVEP3"	"59269"	"human immunodeficiency virus type I enhancer binding protein 3"	8.98069e-07	7.81278	0.0216048
"8008074"	"CDK5RAP3"	"80279"	"CDK5 regulatory subunit associated protein 3"	-2.82005e-07	8.17742	0.0217146
"8007471"	"NBR1"	"4077"	"neighbor of BRCA1 gene 1"	-0.203025	10.1273	0.0217197
"7929424"	"TBC1D12"	"23232"	"TBC1 domain family member 12"	-4.49517e-07	8.74678	0.0217775
"8105104"	"C5orf51"	"285636"	"chromosome 5 open reading frame 51"	-3.23874e-05	10.4448	0.0218181
"8011222"	"SMG6"	"23293"	"smg-6 homolog nonsense mediated mRNA decay factor (C. elegans)"	2.57784e-07	9.05296	0.0218251
"8051583"	"CYP1B1"	"1545"	"cytochrome P450 family 1 subfamily B polypeptide 1"	-0.737223	11.8831	0.0218251
"8080121"	"TEX264"	"51368"	"testis expressed 264"	-3.25963e-07	8.95535	0.0218251
"8124022"	"DTNBP1"	"84062"	"dystrobrevin binding protein 1"	-2.63755e-07	7.98611	0.0218831
"8095508"	"AMTN"	"401138"	"amelotin"	1.29367	7.22803	0.0218864
"8027701"	"GRAMD1A"	"57655"	"GRAM domain containing 1A"	-3.11613e-07	9.3941	0.021887
"8042195"	"AHSA2"	"130872"	"AHA1 activator of heat shock 90kDa protein ATPase homolog 2 (yeast)"	-7.90839e-07	8.61508	0.0219193
"8100478"	"AASDH"	"132949"	"aminoadipate-semialdehyde dehydrogenase"	-1.94052e-07	7.86362	0.0219193
"7950248"	"FCHSD2"	"9873"	"FCH and double SH3 domains 2"	-0.542343	9.88638	0.0219277
"7961390"	"HEBP1"	"50865"	"heme binding protein 1"	-0.435457	10.0459	0.0219547
"8056047"	"WDSUB1"	"151525"	"WD repeat sterile alpha motif and U-box domain containing 1"	-6.12648e-07	7.3585	0.0219547
"7899016"	"SDHD"	"6392"	"succinate dehydrogenase complex subunit D integral membrane protein"	-2.96026e-06	10.4237	0.0219727
"7930139"	"TRIM8"	"81603"	"tripartite motif containing 8"	-0.536071	10.7369	0.0219727
"8053458"	"C2orf68"	"388969"	"chromosome 2 open reading frame 68"	-3.08211e-07	9.1596	0.0219727
"8159379"	"TMEM141"	"85014"	"transmembrane protein 141"	-1.40511e-06	9.38686	0.0219727
"7955985"	"OR6C74"	"254783"	"olfactory receptor family 6 subfamily C member 74"	4.96202e-08	6.64413	0.0219972
"7938008"	"OR52D1"	"390066"	"olfactory receptor family 52 subfamily D member 1"	4.7088e-08	7.18177	0.0220097
"8157858"	"GAPVD1"	"26130"	"GTPase activating protein and VPS9 domains 1"	9.38366e-07	9.32636	0.0220097
"8080804"	"KCTD6"	"200845"	"potassium channel tetramerisation domain containing 6"	-1.03145e-06	8.15244	0.0220111
"7920317"	"ILF2"	"3608"	"interleukin enhancer binding factor 2 45kDa"	0.284476	11.7422	0.0220285
"7897416"	"SLC45A1"	"50651"	"solute carrier family 45 member 1"	-2.82296e-07	7.71984	0.0220442
"7960177"	"SLC6A12"	"6539"	"solute carrier family 6 (neurotransmitter transporter betaine/GABA) member 12"	7.57147e-08	7.44759	0.0220442
"8075164"	"CHEK2"	"11200"	"CHK2 checkpoint homolog (S. pombe)"	-1.15469e-06	7.3421	0.0220706
"8000284"	"GGA2"	"23062"	"golgi-associated gamma adaptin ear containing ARF binding protein 2"	-5.45138e-05	8.62829	0.0221129
"8015590"	"STAT5B"	"6777"	"signal transducer and activator of transcription 5B"	-2.0894e-07	8.93073	0.0221388
"7953914"	"CLEC12B"	"387837"	"C-type lectin domain family 12 member B"	3.80161e-08	6.63084	0.0221701
"8047248"	"PLCL1"	"5334"	"phospholipase C-like 1"	-3.46297e-07	7.18895	0.0221765
"7919080"	"NBPF7"	"343505"	"neuroblastoma breakpoint family member 7"	4.5005e-08	7.1363	0.022178
"8081667"	"SLC35A5"	"55032"	"solute carrier family 35 member A5"	-0.304114	9.9019	0.022178
"7943442"	"DYNC2H1"	"79659"	"dynein cytoplasmic 2 heavy chain 1"	-0.436958	8.66511	0.0222722
"8124088"	"KIF13A"	"63971"	"kinesin family member 13A"	-8.9388e-06	9.76115	0.0222722
"8147049"	"FABP5"	"2171"	"fatty acid binding protein 5 (psoriasis-associated)"	0.812468	8.19101	0.0222722
"8145085"	"POLR3D"	"661"	"polymerase (RNA) III (DNA directed) polypeptide D 44kDa"	0.349645	9.88237	0.0223221
"8000791"	"YPEL3"	"83719"	"yippee-like 3 (Drosophila)"	-1.0171e-06	9.04866	0.0223473
"8123695"	"ECI2"	"10455"	"enoyl-CoA delta isomerase 2"	-0.649448	9.16633	0.0223473
"8016708"	"LRRC59"	"55379"	"leucine rich repeat containing 59"	0.355978	11.4065	0.0224059
"7954173"	"STRAP"	"11171"	"serine/threonine kinase receptor associated protein"	0.281773	9.83064	0.0225097
"7989849"	"DENND4A"	"10260"	"DENN/MADD domain containing 4A"	-3.39329e-06	9.03148	0.0225893
"8018264"	"C17orf28"	"283987"	"chromosome 17 open reading frame 28"	2.09876e-08	7.91589	0.0225893
"8121087"	"PM20D2"	"135293"	"peptidase M20 domain containing 2"	-7.3782e-07	8.06077	0.0226273
"7929201"	"BTAF1"	"9044"	"BTAF1 RNA polymerase II B-TFIID transcription factor-associated 170kDa (Mot1 homolog S. cerevisiae)"	7.41768e-07	9.48877	0.0226606
"8162421"	"IPPK"	"64768"	"inositol 1 3 4 5 6-pentakisphosphate 2-kinase"	1.03785e-06	8.97027	0.0227109
"8001651"	"ZNF319"	"57567"	"zinc finger protein 319"	-4.20215e-07	8.12002	0.0228023
"8095802"	"SDAD1"	"55153"	"SDA1 domain containing 1"	1.46725e-07	6.71666	0.0228023
"8047356"	"NIF3L1"	"60491"	"NIF3 NGG1 interacting factor 3-like 1 (S. pombe)"	-2.02175e-07	8.72809	0.0228772
"8093166"	"PIGZ"	"80235"	"phosphatidylinositol glycan anchor biosynthesis class Z"	-8.79198e-07	8.03319	0.0228772
"7940775"	"RARRES3"	"5920"	"retinoic acid receptor responder (tazarotene induced) 3"	-0.681446	8.76769	0.0229101
"7916443"	"USP24"	"23358"	"ubiquitin specific peptidase 24"	-4.67548e-05	9.30001	0.0230253
"8087790"	"RRP9"	"9136"	"ribosomal RNA processing 9 small subunit (SSU) processome component homolog (yeast)"	3.1843e-07	8.49739	0.0230253
"8171066"	"LOC100288778"	"100288778"	"WAS protein family homolog 1 pseudogene"	-4.44971e-07	9.13123	0.0230849
"7995583"	"CHD9"	"80205"	"chromodomain helicase DNA binding protein 9"	0.354247	10.2503	0.0231413
"8128894"	"REV3L"	"5980"	"REV3-like catalytic subunit of DNA polymerase zeta (yeast)"	-0.679801	9.55657	0.0232199
"8081235"	"COL8A1"	"1295"	"collagen type VIII alpha 1"	0.91926	9.43148	0.0234371
"8040278"	"PQLC3"	"130814"	"PQ loop repeat containing 3"	-0.300112	9.94085	0.0235208
"8075285"	"ASCC2"	"84164"	"activating signal cointegrator 1 complex subunit 2"	0.193868	10.0767	0.0235685
"7955055"	"SLC48A1"	"55652"	"solute carrier family 48 (heme transporter) member 1"	-1.31215e-06	8.72488	0.0235791
"8044745"	"DDX18"	"8886"	"DEAD (Asp-Glu-Ala-Asp) box polypeptide 18"	0.213368	9.77656	0.0236014
"7938078"	"C11orf42"	"160298"	"chromosome 11 open reading frame 42"	7.39793e-08	7.40777	0.0236245
"7988286"	"SPG11"	"80208"	"spastic paraplegia 11 (autosomal recessive)"	-3.71459e-06	9.41472	0.0236266
"8001449"	"IRX3"	"79191"	"iroquois homeobox 3"	-0.871152	9.2537	0.0236266
"8035551"	"MGC10814"	"84757"	"hypothetical protein MGC10814"	2.28391e-07	7.86845	0.0236597
"8049689"	"RNPEPL1"	"57140"	"arginyl aminopeptidase (aminopeptidase B)-like 1"	-0.000822042	9.11333	0.0236956
"7896761"	"SAMD11"	"148398"	"sterile alpha motif domain containing 11"	5.95754e-07	8.45729	0.0237508
"7937433"	"DRD4"	"1815"	"dopamine receptor D4"	8.00921e-07	8.52827	0.0237508
"7990191"	"CELF6"	"60677"	"CUGBP Elav-like family member 6"	-1.29705e-08	7.75215	0.0237508
"8018902"	"DNAH17"	"8632"	"dynein axonemal heavy chain 17"	9.95685e-09	7.32654	0.0237508
"8030539"	"TBC1D17"	"79735"	"TBC1 domain family member 17"	-5.75197e-07	9.33296	0.0237508
"8086048"	"TMPPE"	"643853"	"transmembrane protein with metallophosphoesterase domain"	3.16565e-07	8.68298	0.0237508
"8104074"	"MTNR1A"	"4543"	"melatonin receptor 1A"	4.79275e-08	7.62707	0.0237508
"8122660"	"UST"	"10090"	"uronyl-2-sulfotransferase"	-0.337781	9.33226	0.0237508
"8140151"	"RFC2"	"5982"	"replication factor C (activator 1) 2 40kDa"	-0.322897	9.11385	0.0237508
"8146225"	"C8orf40"	"114926"	"chromosome 8 open reading frame 40"	-5.78013e-07	9.69438	0.0237508
"8169717"	"GRIA3"	"2892"	"glutamate receptor ionotrophic AMPA 3"	1.0894	8.91653	0.0237508
"8174375"	"TEX13B"	"56156"	"testis expressed 13B"	6.49467e-08	7.39948	0.0237508
"8177947"	"TCF19"	"6941"	"transcription factor 19"	-8.51224e-06	6.92291	0.0237508
"8068361"	"SLC5A3"	"6526"	"solute carrier family 5 (sodium/myo-inositol cotransporter) member 3"	-0.661679	10.5842	0.0239014
"8146336"	"KIAA0146"	"23514"	"KIAA0146"	-4.09128e-07	9.2169	0.0239149
"8155327"	"ALDH1B1"	"219"	"aldehyde dehydrogenase 1 family member B1"	0.363432	9.64681	0.0240609
"7899124"	"CATSPER4"	"378807"	"cation channel sperm associated 4"	3.83563e-08	7.147	0.0240829
"8044499"	"SLC20A1"	"6574"	"solute carrier family 20 (phosphate transporter) member 1"	0.521084	10.8711	0.0240829
"8108099"	"SEC24A"	"10802"	"SEC24 family member A (S. cerevisiae)"	0.0095732	10.1966	0.0240829
"7931852"	"TUBAL3"	"79861"	"tubulin alpha-like 3"	2.43847e-08	6.89313	0.0240897
"7933509"	"ERCC6"	"2074"	"excision repair cross-complementing rodent repair deficiency complementation group 6"	-0.439673	10.1687	0.0240897
"7954511"	"STK38L"	"23012"	"serine/threonine kinase 38 like"	0.771108	11.1437	0.0240897
"7984524"	"PAQR5"	"54852"	"progestin and adipoQ receptor family member V"	-0.501284	8.34908	0.0240897
"8026315"	"PKN1"	"5585"	"protein kinase N1"	-9.11428e-05	9.09073	0.0240897
"8048551"	"SPEG"	"10290"	"SPEG complex locus"	-8.02778e-07	7.98574	0.0240897
"8052399"	"BCL11A"	"53335"	"B-cell CLL/lymphoma 11A (zinc finger protein)"	1.20091e-08	7.16416	0.0240897
"8059720"	"NMUR1"	"10316"	"neuromedin U receptor 1"	5.19671e-08	7.86811	0.0240897
"8102214"	"PAPSS1"	"9061"	"3'-phosphoadenosine 5'-phosphosulfate synthase 1"	-0.216184	9.36679	0.0240897
"8105153"	"NNT"	"23530"	"nicotinamide nucleotide transhydrogenase"	-0.384788	9.89228	0.0240897
"8139228"	"C7orf25"	"79020"	"chromosome 7 open reading frame 25"	-5.63696e-07	8.01159	0.0240897
"8162610"	"CDC14B"	"8555"	"CDC14 cell division cycle 14 homolog B (S. cerevisiae)"	-0.590018	8.31824	0.0240897
"7994292"	"IL21R"	"50615"	"interleukin 21 receptor"	8.99655e-08	7.77494	0.0242645
"7921319"	"FCRL1"	"115350"	"Fc receptor-like 1"	6.18874e-08	7.3021	0.0243028
"7911718"	"LOC100129534"	"100129534"	"small nuclear ribonucleoprotein polypeptide N pseudogene"	-9.25875e-08	7.62404	0.0243042
"7942824"	"RPS28"	"6234"	"ribosomal protein S28"	-0.00029173	14.1982	0.0243383
"8148553"	"LY6K"	"54742"	"lymphocyte antigen 6 complex locus K"	-4.93212e-07	8.10827	0.0244029
"7925174"	"TOMM20"	"9804"	"translocase of outer mitochondrial membrane 20 homolog (yeast)"	8.88428e-07	9.20234	0.0244393
"7960832"	"CLEC4C"	"170482"	"C-type lectin domain family 4 member C"	-5.17741e-08	7.0146	0.0244393
"8066091"	"KIAA0889"	"140710"	"KIAA0889"	-6.74862e-08	7.99483	0.0244393
"8140170"	"GTF2IRD2"	"84163"	"GTF2I repeat domain containing 2"	-0.0316945	8.74448	0.0245384
"8052438"	"LOC339803"	"339803"	"hypothetical LOC339803"	-1.34933e-06	8.09353	0.0247087
"8025895"	"PRKCSH"	"5589"	"protein kinase C substrate 80K-H"	-0.0385579	11.5523	0.0247322
"7924977"	"PGBD5"	"79605"	"piggyBac transposable element derived 5"	4.29094e-05	7.24714	0.0248433
"8041967"	"ERLEC1"	"27248"	"endoplasmic reticulum lectin 1"	0.145066	10.1718	0.0248433
"7942613"	"DGAT2"	"84649"	"diacylglycerol O-acyltransferase 2"	-0.756378	8.73359	0.0249485
"8078187"	"PLCL2"	"23228"	"phospholipase C-like 2"	-0.277862	7.88212	0.02515
"7909877"	"MOSC1"	"64757"	"MOCO sulphurase C-terminal domain containing 1"	-4.10411e-08	7.40348	0.0251565
"7929932"	"KAZALD1"	"81621"	"Kazal-type serine peptidase inhibitor domain 1"	-0.0052507	8.68439	0.0251565
"8151384"	"STAU2"	"27067"	"staufen RNA binding protein homolog 2 (Drosophila)"	-3.95188e-07	8.59142	0.0251952
"8069148"	"KRTAP10-8"	"386681"	"keratin associated protein 10-8"	2.87488e-08	8.30705	0.0252323
"8164165"	"HSPA5"	"3309"	"heat shock 70kDa protein 5 (glucose-regulated protein 78kDa)"	0.00910759	12.3205	0.0255419
"7966600"	"SLC24A6"	"80024"	"solute carrier family 24 (sodium/potassium/calcium exchanger) member 6"	-8.66937e-07	8.38043	0.0255603
"7996498"	"SLC9A5"	"6553"	"solute carrier family 9 (sodium/hydrogen exchanger) member 5"	-1.85677e-07	7.67486	0.0255958
"8042696"	"SPR"	"6697"	"sepiapterin reductase (7 8-dihydrobiopterin:NADP+ oxidoreductase)"	-0.0229998	8.85614	0.0256012
"8104180"	"AHRR"	"57491"	"aryl-hydrocarbon receptor repressor"	-2.35529e-07	8.64875	0.0256012
"8111677"	"LIFR"	"3977"	"leukemia inhibitory factor receptor alpha"	-0.291054	9.15037	0.0256012
"8111993"	"FGF10"	"2255"	"fibroblast growth factor 10"	-0.991405	8.86154	0.0256012
"8065683"	"SNTA1"	"6640"	"syntrophin alpha 1 (dystrophin-associated protein A1 59kDa acidic component)"	-3.08064e-07	8.45227	0.0256284
"8073214"	"TNRC6B"	"23112"	"trinucleotide repeat containing 6B"	-0.240219	9.04271	0.0256284
"8108579"	"TMCO6"	"55374"	"transmembrane and coiled-coil domains 6"	-8.42423e-07	8.40201	0.0256284
"8114787"	"GNPDA1"	"10007"	"glucosamine-6-phosphate deaminase 1"	-9.79966e-06	9.00607	0.0256284
"7942674"	"TSKU"	"25987"	"tsukushi small leucine rich proteoglycan homolog (Xenopus laevis)"	0.649612	11.1325	0.0256491
"8115076"	"CSF1R"	"1436"	"colony stimulating factor 1 receptor"	4.17219e-07	7.73952	0.0257834
"8075130"	"PITPNB"	"23760"	"phosphatidylinositol transfer protein beta"	7.89197e-07	9.7012	0.0258046
"8138735"	"HOXA5"	"3202"	"homeobox A5"	-1.25562e-06	8.20623	0.0258046
"7967456"	"RILPL2"	"196383"	"Rab interacting lysosomal protein-like 2"	-7.37226e-07	8.53075	0.0258879
"8152512"	"TNFRSF11B"	"4982"	"tumor necrosis factor receptor superfamily member 11b"	-0.70501	10.0824	0.0259628
"7955663"	"TENC1"	"23371"	"tensin like C1 domain containing phosphatase (tensin 2)"	-0.537701	9.2414	0.0260053
"8164328"	"PIP5KL1"	"138429"	"phosphatidylinositol-4-phosphate 5-kinase-like 1"	-6.35368e-07	8.16241	0.0260593
"8162086"	"AGTPBP1"	"23287"	"ATP/GTP binding protein 1"	-9.51464e-07	8.18046	0.026069
"7961580"	"LMO3"	"55885"	"LIM domain only 3 (rhombotin-like 2)"	-1.40449	8.03128	0.0261269
"7945349"	"BET1L"	"51272"	"blocked early in transport 1 homolog (S. cerevisiae)-like"	6.9324e-06	9.29948	0.0262405
"8142830"	"KCP"	"375616"	"kielin/chordin-like protein"	3.22227e-08	8.57269	0.0262405
"8082916"	"IL20RB"	"53833"	"interleukin 20 receptor beta"	-0.671602	8.20956	0.0262612
"8139917"	"WBSCR17"	"64409"	"Williams-Beuren syndrome chromosome region 17"	2.21509e-08	7.56527	0.026322
"8167027"	"RGN"	"9104"	"regucalcin (senescence marker protein-30)"	-1.77523e-07	6.95826	0.026322
"7979658"	"GPX2"	"2877"	"glutathione peroxidase 2 (gastrointestinal)"	3.80493e-08	7.08987	0.0263231
"7929616"	"FRAT1"	"10023"	"frequently rearranged in advanced T-cell lymphomas"	-1.17149e-07	7.73251	0.0264152
"7995772"	"MT4"	"84560"	"metallothionein 4"	7.73641e-07	8.39906	0.0264152
"8032380"	"BTBD2"	"55643"	"BTB (POZ) domain containing 2"	-0.526731	10.6208	0.0264152
"7984079"	"TPM1"	"7168"	"tropomyosin 1 (alpha)"	0.848623	10.9692	0.0264383
"8059158"	"GLB1L"	"79411"	"galactosidase beta 1-like"	-1.13072e-06	8.76093	0.0264383
"8077123"	"CHKB-CPT1B"	"386593"	"CHKB-CPT1B readthrough (non-protein coding)"	-0.331123	8.7116	0.0264383
"7975545"	"PSEN1"	"5663"	"presenilin 1"	-0.317026	10.2476	0.0264436
"7959052"	"RFC5"	"5985"	"replication factor C (activator 1) 5 36.5kDa"	-0.32583	8.41036	0.0264958
"8055021"	"IWS1"	"55677"	"IWS1 homolog (S. cerevisiae)"	4.5478e-07	9.19687	0.0265079
"8009737"	"KCTD2"	"23510"	"potassium channel tetramerisation domain containing 2"	-6.10898e-07	9.09997	0.0265483
"7956488"	"KIF5A"	"3798"	"kinesin family member 5A"	1.53652e-08	7.39148	0.0265741
"7899350"	"FAM76A"	"199870"	"family with sequence similarity 76 member A"	-0.244852	8.87375	0.0266125
"7941685"	"CCS"	"9973"	"copper chaperone for superoxide dismutase"	-1.82327e-07	8.61908	0.0266125
"8057744"	"STAT1"	"6772"	"signal transducer and activator of transcription 1 91kDa"	-0.30821	12.7051	0.0266125
"8140319"	"HIP1"	"3092"	"huntingtin interacting protein 1"	0.490976	8.8812	0.0266125
"7913824"	"C1orf63"	"57035"	"chromosome 1 open reading frame 63"	-9.52588e-07	8.077	0.0266337
"7968035"	"SPATA13"	"221178"	"spermatogenesis associated 13"	-1.52384e-06	8.04641	0.0266337
"8003007"	"PKD1L2"	"114780"	"polycystic kidney disease 1-like 2"	2.65851e-08	7.41662	0.0266706
"7920616"	"DCST2"	"127579"	"DC-STAMP domain containing 2"	1.42312e-08	7.37626	0.0266879
"7979916"	"SYNJ2BP"	"55333"	"synaptojanin 2 binding protein"	-0.136722	9.32029	0.0266879
"8164535"	"CRAT"	"1384"	"carnitine O-acetyltransferase"	-0.366363	10.2236	0.0266879
"7978391"	"NOVA1"	"4857"	"neuro-oncological ventral antigen 1"	-0.88296	7.92475	0.0267775
"8010139"	"SEC14L1"	"6397"	"SEC14-like 1 (S. cerevisiae)"	-0.336222	9.24044	0.0268039
"8078991"	"ZNF619"	"285267"	"zinc finger protein 619"	-3.46506e-07	7.60845	0.0268109
"8008297"	"XYLT2"	"64132"	"xylosyltransferase II"	-7.45686e-07	8.83142	0.0268659
"7927294"	"ANTXRL"	"195977"	"anthrax toxin receptor-like"	1.20438e-08	6.76969	0.0269061
"7900979"	"RNF220"	"55182"	"ring finger protein 220"	-9.06411e-08	9.24511	0.0269236
"7922343"	"TNFSF4"	"7292"	"tumor necrosis factor (ligand) superfamily member 4"	1.59252e-06	7.36041	0.0269236
"8086125"	"TRANK1"	"9881"	"tetratricopeptide repeat and ankyrin repeat containing 1"	-0.602604	8.91679	0.0269236
"8147721"	"FLJ45248"	"401472"	"FLJ45248 protein"	9.57124e-07	7.82811	0.0269236
"7992474"	"TSC2"	"7249"	"tuberous sclerosis 2"	-1.12913e-06	9.59156	0.0269288
"7915995"	"FAF1"	"11124"	"Fas (TNFRSF6) associated factor 1"	-2.59794e-05	9.28202	0.0271972
"7942798"	"USP35"	"57558"	"ubiquitin specific peptidase 35"	1.61919e-06	8.59007	0.0271972
"7975416"	"PCNX"	"22990"	"pecanex homolog (Drosophila)"	0.524333	10.2784	0.0272429
"8016540"	"PHOSPHO1"	"162466"	"phosphatase orphan 1"	6.87195e-07	7.54113	0.0272954
"8104568"	"LOC100133299"	"100133299"	"GALI1870"	0.675854	8.45536	0.0273427
"8154892"	"DNAI1"	"27019"	"dynein axonemal intermediate chain 1"	1.18274e-08	7.29971	0.0273427
"8154916"	"GALT"	"2592"	"galactose-1-phosphate uridylyltransferase"	-1.23566e-06	8.21523	0.0273427
"8166730"	"CYBB"	"1536"	"cytochrome b-245 beta polypeptide"	1.85318e-08	7.00763	0.0273427
"8172119"	"MED14"	"9282"	"mediator complex subunit 14"	0.165351	10.3938	0.0273427
"7903461"	"NTNG1"	"22854"	"netrin G1"	-0.800329	8.62433	0.0275998
"8043363"	"LINC00152"	"112597"	"long intergenic non-protein coding RNA 152"	1.22498	8.72749	0.0275998
"8055130"	"HS6ST1"	"9394"	"heparan sulfate 6-O-sulfotransferase 1"	-1.65344e-06	9.46322	0.0275998
"8117034"	"GMPR"	"2766"	"guanosine monophosphate reductase"	-0.713747	10.2174	0.0275998
"8165538"	"ENTPD8"	"377841"	"ectonucleoside triphosphate diphosphohydrolase 8"	2.9671e-08	7.85195	0.0276174
"8132013"	"CHN2"	"1124"	"chimerin (chimaerin) 2"	9.91936e-08	7.55228	0.0276648
"8110966"	"FAM173B"	"134145"	"family with sequence similarity 173 member B"	-0.297336	7.73157	0.0276757
"7972003"	"KLF12"	"11278"	"Kruppel-like factor 12"	-0.464605	9.75845	0.0277281
"7962579"	"AMIGO2"	"347902"	"adhesion molecule with Ig-like domain 2"	1.6765	8.31215	0.0277556
"8056766"	"SLC25A12"	"8604"	"solute carrier family 25 (mitochondrial carrier Aralar) member 12"	-8.47183e-05	9.17039	0.0278354
"8131970"	"EVX1"	"2128"	"even-skipped homeobox 1"	5.96782e-08	7.99637	0.0278354
"8138824"	"SCRN1"	"9805"	"secernin 1"	-0.000384083	10.3498	0.0278354
"8021113"	"C18orf25"	"147339"	"chromosome 18 open reading frame 25"	5.19844e-07	8.13208	0.027881
"8025179"	"ZNF358"	"140467"	"zinc finger protein 358"	-6.44537e-07	9.56535	0.027881
"8074748"	"PI4KAP2"	"375133"	"phosphatidylinositol 4-kinase catalytic alpha pseudogene 2"	-3.26379e-07	9.90112	0.027881
"8004255"	"BCL6B"	"255877"	"B-cell CLL/lymphoma 6 member B"	6.8717e-08	7.8947	0.0278859
"8110055"	"CPEB4"	"80315"	"cytoplasmic polyadenylation element binding protein 4"	0.598219	9.31509	0.0279043
"7934411"	"USP54"	"159195"	"ubiquitin specific peptidase 54"	-4.28628e-07	8.42446	0.0280038
"7993713"	"IQCK"	"124152"	"IQ motif containing K"	-5.84156e-07	8.67861	0.0280038
"8021131"	"KATNAL2"	"83473"	"katanin p60 subunit A-like 2"	-1.5243e-07	7.69726	0.0280038
"8022711"	"DSC2"	"1824"	"desmocollin 2"	1.30396	7.82655	0.0280038
"8036045"	"ZNF792"	"126375"	"zinc finger protein 792"	-1.89574e-07	7.44965	0.0280038
"8066051"	"NDRG3"	"57446"	"NDRG family member 3"	-0.404138	10.4217	0.0280038
"8114300"	"KLHL3"	"26249"	"kelch-like 3 (Drosophila)"	-4.34186e-07	7.52837	0.0280038
"8128356"	"FBXL4"	"26235"	"F-box and leucine-rich repeat protein 4"	-1.29396e-07	8.92809	0.0280038
"8153459"	"PYCRL"	"65263"	"pyrroline-5-carboxylate reductase-like"	3.66345e-07	8.60037	0.0280375
"7913187"	"TMCO4"	"255104"	"transmembrane and coiled-coil domains 4"	-1.21952e-06	7.92016	0.0281065
"7964499"	"AGAP2"	"116986"	"ArfGAP with GTPase domain ankyrin repeat and PH domain 2"	1.79401e-08	7.48696	0.0281065
"7983206"	"TUBGCP4"	"27229"	"tubulin gamma complex associated protein 4"	-0.00136174	9.0882	0.0281616
"7999754"	"XYLT1"	"64131"	"xylosyltransferase I"	1.03837	10.8762	0.0281787
"7984517"	"GLCE"	"26035"	"glucuronic acid epimerase"	-6.68284e-05	9.0921	0.0281992
"7996772"	"SLC7A6"	"9057"	"solute carrier family 7 (amino acid transporter light chain y+L system) member 6"	0.369883	9.4403	0.0281992
"8016245"	"LRRC37A4"	"55073"	"leucine rich repeat containing 37 member A4 (pseudogene)"	-0.610487	8.94661	0.0281992
"8023497"	"ATP8B1"	"5205"	"ATPase aminophospholipid transporter class I type 8B member 1"	-1.49013	9.46049	0.0281992
"8030448"	"CPT1C"	"126129"	"carnitine palmitoyltransferase 1C"	-9.70935e-07	8.81219	0.0281992
"8109999"	"ERGIC1"	"57222"	"endoplasmic reticulum-golgi intermediate compartment (ERGIC) 1"	-5.68806e-05	10.4807	0.0281992
"8116780"	"DSP"	"1832"	"desmoplakin"	0.821619	9.69365	0.0282534
"7990873"	"MEX3B"	"84206"	"mex-3 homolog B (C. elegans)"	0.812308	8.66595	0.0283529
"8047577"	"ALS2CR8"	"79800"	"amyotrophic lateral sclerosis 2 (juvenile) chromosome region candidate 8"	-6.43538e-07	7.95456	0.0283664
"7978760"	"KLHL28"	"54813"	"kelch-like 28 (Drosophila)"	0.269993	9.04511	0.0284471
"8072353"	"LOC646513"	"646513"	"VLGN1945"	5.69508e-08	7.3673	0.0284471
"8085946"	"EOMES"	"8320"	"eomesodermin"	5.55554e-08	7.8464	0.0284471
"7964347"	"TMEM194A"	"23306"	"transmembrane protein 194A"	-0.48399	8.96913	0.0284476
"8003903"	"ARRB2"	"409"	"arrestin beta 2"	-7.89974e-07	8.38081	0.0284518
"8085774"	"ZNF385D"	"79750"	"zinc finger protein 385D"	-0.737969	8.82777	0.0284761
"7999319"	"CARHSP1"	"23589"	"calcium regulated heat stable protein 1 24kDa"	-0.00117769	9.6561	0.0284946
"8007949"	"C17orf57"	"124989"	"chromosome 17 open reading frame 57"	-5.77599e-07	7.23841	0.028537
"8057689"	"OSGEPL1"	"64172"	"O-sialoglycoprotein endopeptidase-like 1"	-3.07188e-07	8.00699	0.028537
"8085486"	"XPC"	"7508"	"xeroderma pigmentosum complementation group C"	-6.8819e-07	8.11907	0.0285665
"7936134"	"OBFC1"	"79991"	"oligonucleotide/oligosaccharide-binding fold containing 1"	-1.1721e-07	7.85864	0.0286561
"7950195"	"MIR139"	"406931"	"microRNA 139"	2.78988e-07	8.46687	0.0286561
"8172225"	"EFHC2"	"80258"	"EF-hand domain (C-terminal) containing 2"	-9.64245e-07	7.13499	0.0286561
"8045018"	"PROC"	"5624"	"protein C (inactivator of coagulation factors Va and VIIIa)"	8.25682e-08	8.01087	0.0286812
"7935865"	"POLL"	"27343"	"polymerase (DNA directed) lambda"	-2.03782e-07	8.03806	0.0286904
"8029117"	"DMRTC2"	"63946"	"DMRT-like family C2"	2.05857e-08	7.91987	0.0286904
"8032909"	"PLIN3"	"10226"	"perilipin 3"	-0.245841	10.7066	0.0286904
"8047217"	"COQ10B"	"80219"	"coenzyme Q10 homolog B (S. cerevisiae)"	0.260921	10.4643	0.0286904
"8005097"	"HS3ST3B1"	"9953"	"heparan sulfate (glucosamine) 3-O-sulfotransferase 3B1"	0.695981	9.14186	0.0287249
"8085360"	"TIMP4"	"7079"	"TIMP metallopeptidase inhibitor 4"	-6.61849e-07	8.85928	0.0287766
"7981157"	"LINC00341"	"79686"	"long intergenic non-protein coding RNA 341"	-4.29884e-06	8.48079	0.02879
"8162624"	"C9orf21"	"195827"	"chromosome 9 open reading frame 21"	-0.595873	9.51117	0.028794
"8110589"	"CNOT6"	"57472"	"CCR4-NOT transcription complex subunit 6"	6.61926e-07	8.89382	0.02883
"8148517"	"BAI1"	"575"	"brain-specific angiogenesis inhibitor 1"	1.2138e-08	8.05957	0.02883
"7949776"	"CORO1B"	"57175"	"coronin actin binding protein 1B"	-5.14982e-07	8.9529	0.0288405
"7967736"	"POLE"	"5426"	"polymerase (DNA directed) epsilon"	-0.377786	8.24193	0.0289465
"8129901"	"REPS1"	"85021"	"RALBP1 associated Eps domain containing 1"	-7.85099e-07	9.75487	0.0290404
"8180299"	"PSIP1"	"11168"	"PC4 and SFRS1 interacting protein 1"	-0.581515	9.17302	0.0290404
"8099897"	"UGDH"	"7358"	"UDP-glucose 6-dehydrogenase"	0.301257	12.0847	0.0290803
"8077728"	"LOC442075"	"442075"	"hypothetical LOC442075"	-7.56517e-07	8.03151	0.0291142
"8038299"	"CGB7"	"94027"	"chorionic gonadotropin beta polypeptide 7"	2.01334e-06	7.89364	0.0291222
"7988763"	"TNFAIP8L3"	"388121"	"tumor necrosis factor alpha-induced protein 8-like 3"	2.23775e-06	8.99008	0.0292549
"8164013"	"STRBP"	"55342"	"spermatid perinuclear RNA binding protein"	-1.73294e-07	7.09838	0.0293248
"8158406"	"TBC1D13"	"54662"	"TBC1 domain family member 13"	-5.65753e-07	9.38828	0.0293262
"8040173"	"TAF1B"	"9014"	"TATA box binding protein (TBP)-associated factor RNA polymerase I B 63kDa"	-5.63537e-07	8.72978	0.0294082
"8041206"	"LBH"	"81606"	"limb bud and heart development homolog (mouse)"	0.637901	9.31683	0.0294082
"8133818"	"PHTF2"	"57157"	"putative homeodomain transcription factor 2"	0.969549	9.22726	0.0294194
"8067029"	"KCNG1"	"3755"	"potassium voltage-gated channel subfamily G member 1"	0.689663	8.69088	0.02955
"8084128"	"TTC14"	"151613"	"tetratricopeptide repeat domain 14"	-5.08523e-07	8.82494	0.0295542
"7949882"	"ALDH3B2"	"222"	"aldehyde dehydrogenase 3 family member B2"	5.02519e-08	7.68719	0.02967
"8040270"	"C2orf50"	"130813"	"chromosome 2 open reading frame 50"	3.54877e-08	7.55768	0.02967
"7998485"	"C16orf91"	"283951"	"chromosome 16 open reading frame 91"	9.30328e-08	8.16184	0.0297378
"8028770"	"ZNF546"	"339327"	"zinc finger protein 546"	-2.83186e-07	6.97258	0.0297378
"8038707"	"KLK8"	"11202"	"kallikrein-related peptidase 8"	1.13759e-08	7.7962	0.0297378
"8085233"	"RPUSD3"	"285367"	"RNA pseudouridylate synthase domain containing 3"	-1.01843e-06	9.08164	0.0297891
"8074730"	"BCR"	"613"	"breakpoint cluster region"	-2.40114e-07	7.75451	0.0298233
"8138353"	"MEOX2"	"4223"	"mesenchyme homeobox 2"	-2.0045	8.87244	0.0298376
"8170971"	"DKC1"	"1736"	"dyskeratosis congenita 1 dyskerin"	0.303813	9.02008	0.0298376
"8127787"	"IBTK"	"25998"	"inhibitor of Bruton agammaglobulinemia tyrosine kinase"	6.32948e-05	10.1124	0.0298626
"7989277"	"MYO1E"	"4643"	"myosin IE"	-0.396383	9.72318	0.029933
"8163116"	"EPB41L4B"	"54566"	"erythrocyte membrane protein band 4.1 like 4B"	-2.49522e-07	7.64206	0.029933
"7937007"	"FAM196A"	"642938"	"family with sequence similarity 196 member A"	1.14606e-06	7.62669	0.0299811
"7903959"	"C1orf88"	"128344"	"chromosome 1 open reading frame 88"	-1.00361e-06	7.47407	0.0301656
"8054486"	"NPHP1"	"4867"	"nephronophthisis 1 (juvenile)"	-2.06953e-07	7.38531	0.0301656
"7935707"	"CHUK"	"1147"	"conserved helix-loop-helix ubiquitous kinase"	4.51926e-07	8.83803	0.0302751
"8040490"	"KLHL29"	"114818"	"kelch-like 29 (Drosophila)"	1.17733e-06	8.03661	0.0302906
"8034589"	"FARSA"	"2193"	"phenylalanyl-tRNA synthetase alpha subunit"	1.60927e-07	9.9046	0.0303417
"7959294"	"ORAI1"	"84876"	"ORAI calcium release-activated calcium modulator 1"	-5.12828e-07	8.93507	0.0303798
"7909225"	"DYRK3"	"8444"	"dual-specificity tyrosine-(Y)-phosphorylation regulated kinase 3"	1.69793e-07	8.79183	0.0303847
"7911285"	"OR2T5"	"401993"	"olfactory receptor family 2 subfamily T member 5"	-2.07333e-07	6.27609	0.0303847
"8004497"	"EIF4A1"	"1973"	"eukaryotic translation initiation factor 4A1"	0.258112	11.6131	0.0303847
"8015387"	"KRT17"	"3872"	"keratin 17"	3.98554e-07	8.06066	0.0303847
"8066303"	"CHD6"	"84181"	"chromodomain helicase DNA binding protein 6"	-2.71495e-05	8.89912	0.0303847
"8163733"	"CDK5RAP2"	"55755"	"CDK5 regulatory subunit associated protein 2"	-4.92772e-07	8.83779	0.0303847
"8151931"	"TSPYL5"	"85453"	"TSPY-like 5"	-0.252388	9.12771	0.0303969
"8099982"	"APBB2"	"323"	"amyloid beta (A4) precursor protein-binding family B member 2"	0.817739	10.8128	0.0304608
"8083214"	"CHST2"	"9435"	"carbohydrate (N-acetylglucosamine-6-O) sulfotransferase 2"	-0.00069798	8.93126	0.0304681
"7981573"	"BRF1"	"2972"	"BRF1 homolog subunit of RNA polymerase III transcription initiation factor IIIB (S. cerevisiae)"	-1.10213e-07	8.33305	0.0305514
"8002891"	"CHST5"	"23563"	"carbohydrate (N-acetylglucosamine 6-O) sulfotransferase 5"	5.59304e-08	7.75734	0.0306088
"7976216"	"C14orf159"	"80017"	"chromosome 14 open reading frame 159"	-0.338305	8.51471	0.0306259
"8007212"	"STAT5A"	"6776"	"signal transducer and activator of transcription 5A"	-0.456692	8.35105	0.0309002
"7941214"	"POLA2"	"23649"	"polymerase (DNA directed) alpha 2 (70kD subunit)"	-0.384373	8.23997	0.0309702
"8072413"	"SMTN"	"6525"	"smoothelin"	0.349758	9.41739	0.031136
"7910146"	"PSEN2"	"5664"	"presenilin 2 (Alzheimer disease 4)"	-9.30164e-07	7.78064	0.0312078
"7950078"	"KRTAP5-11"	"440051"	"keratin associated protein 5-11"	1.03343e-07	8.07959	0.0312078
"7975976"	"AHSA1"	"10598"	"AHA1 activator of heat shock 90kDa protein ATPase homolog 1 (yeast)"	6.35561e-07	9.19122	0.0312078
"8002381"	"COG4"	"25839"	"component of oligomeric golgi complex 4"	-6.28e-06	9.37136	0.0312078
"8019831"	"CLUL1"	"27098"	"clusterin-like 1 (retinal)"	3.08156e-08	6.87921	0.0312078
"8088911"	"ZNF717"	"100131827"	"zinc finger protein 717"	-0.000851114	9.58992	0.0312078
"8032009"	"MIER2"	"54531"	"mesoderm induction early response 1 family member 2"	4.6976e-07	8.34575	0.031246
"8006655"	"DHRS11"	"79154"	"dehydrogenase/reductase (SDR family) member 11"	-3.31836e-07	8.33987	0.0313015
"8019964"	"ARHGAP28"	"79822"	"Rho GTPase activating protein 28"	-1.19285	8.6899	0.0313181
"8005435"	"SMCR7"	"125170"	"Smith-Magenis syndrome chromosome region candidate 7"	-3.07626e-08	8.46487	0.0314529
"8119466"	"MDFI"	"4188"	"MyoD family inhibitor"	0.0612382	8.28459	0.0314529
"7917503"	"GBP3"	"2635"	"guanylate binding protein 3"	-0.683382	9.26546	0.0314953
"8142110"	"SYPL1"	"6856"	"synaptophysin-like 1"	-7.31927e-07	9.85985	0.0314953
"7922870"	"TRMT1L"	"81627"	"TRM1 tRNA methyltransferase 1-like"	-0.324125	8.78695	0.0315105
"8040265"	"KCNF1"	"3754"	"potassium voltage-gated channel subfamily F member 1"	3.58052e-08	8.07177	0.0315105
"8177195"	"TTTY9A"	"83864"	"testis-specific transcript Y-linked 9A (non-protein coding)"	-4.8882e-08	6.59921	0.0315105
"8028851"	"SHKBP1"	"92799"	"SH3KBP1 binding protein 1"	-5.53606e-07	9.53405	0.0316297
"8008754"	"RAD51C"	"5889"	"RAD51 homolog C (S. cerevisiae)"	-0.00184017	8.20128	0.031639
"7931081"	"PLEKHA1"	"59338"	"pleckstrin homology domain containing family A (phosphoinositide binding specific) member 1"	0.656399	10.0042	0.031745
"7990657"	"TBC1D2B"	"23102"	"TBC1 domain family member 2B"	-0.429733	9.1215	0.0317732
"8014081"	"UTP6"	"55813"	"UTP6 small subunit (SSU) processome component homolog (yeast)"	3.35189e-07	8.88863	0.0317732
"8042769"	"C2orf78"	"388960"	"chromosome 2 open reading frame 78"	7.35319e-08	7.22062	0.0317732
"8097586"	"GAB1"	"2549"	"GRB2-associated binding protein 1"	-4.20098e-05	9.32764	0.0317732
"8103166"	"SH3D19"	"152503"	"SH3 domain containing 19"	-0.574648	9.79055	0.0317732
"8059538"	"SLC19A3"	"80704"	"solute carrier family 19 member 3"	-0.847326	7.93019	0.0318663
"7912898"	"ATP13A2"	"23400"	"ATPase type 13A2"	0.39588	8.92937	0.0319688
"8000890"	"SEPHS2"	"22928"	"selenophosphate synthetase 2"	-2.1748e-07	9.42925	0.0319836
"8164653"	"UCK1"	"83549"	"uridine-cytidine kinase 1"	-3.60638e-07	9.72508	0.0319836
"8068866"	"PKNOX1"	"5316"	"PBX/knotted 1 homeobox 1"	3.8638e-07	8.46321	0.0320251
"8180340"	"RAB7B"	"338382"	"RAB7B member RAS oncogene family"	-9.112e-08	7.64765	0.0320251
"7999562"	"PARN"	"5073"	"poly(A)-specific ribonuclease"	-1.66719e-07	9.73235	0.0320615
"8018379"	"CASKIN2"	"57513"	"CASK interacting protein 2"	-7.7559e-08	8.29238	0.0321014
"7973564"	"PSME1"	"5720"	"proteasome (prosome macropain) activator subunit 1 (PA28 alpha)"	-0.188161	10.3717	0.032189
"7943098"	"MTNR1B"	"4544"	"melatonin receptor 1B"	3.90515e-08	7.573	0.0321955
"8003611"	"FAM57A"	"79850"	"family with sequence similarity 57 member A"	0.395705	10.2796	0.0321955
"8058477"	"KLF7"	"8609"	"Kruppel-like factor 7 (ubiquitous)"	0.536844	10.8157	0.0321955
"8083941"	"ECT2"	"1894"	"epithelial cell transforming sequence 2 oncogene"	-0.504876	8.72296	0.0321955
"7991323"	"PEX11A"	"8800"	"peroxisomal biogenesis factor 11 alpha"	-9.74392e-08	7.71699	0.0322672
"7912511"	"KIAA2013"	"90231"	"KIAA2013"	1.04401e-07	9.24791	0.0322824
"7958414"	"ISCU"	"23479"	"iron-sulfur cluster scaffold homolog (E. coli)"	-0.223392	9.91537	0.0322824
"7981874"	"GOLGA8E"	"390535"	"golgin A8 family member E"	5.63994e-07	7.64165	0.0322824
"7997336"	"VAT1L"	"57687"	"vesicle amine transport protein 1 homolog (T. californica)-like"	7.38629e-08	7.35556	0.0322824
"8008819"	"YPEL2"	"388403"	"yippee-like 2 (Drosophila)"	-0.663926	8.54096	0.0322824
"8039269"	"LENG9"	"94059"	"leukocyte receptor cluster (LRC) member 9"	-3.12848e-08	8.33203	0.0322824
"8059955"	"RAB17"	"64284"	"RAB17 member RAS oncogene family"	3.03812e-08	7.68105	0.0322824
"8002969"	"MAF"	"4094"	"v-maf musculoaponeurotic fibrosarcoma oncogene homolog (avian)"	-1.44059e-06	8.26865	0.0322879
"8041495"	"C2orf56"	"55471"	"chromosome 2 open reading frame 56"	-4.1601e-07	8.53624	0.0323514
"8161147"	"HINT2"	"84681"	"histidine triad nucleotide binding protein 2"	-6.32132e-07	9.39527	0.0323514
"8163275"	"KIAA0368"	"23392"	"KIAA0368"	-1.34051e-07	10.2931	0.0323514
"8065889"	"UQCC"	"55245"	"ubiquinol-cytochrome c reductase complex chaperone"	-2.53911e-07	8.36927	0.0324307
"8053775"	"ZNF514"	"84874"	"zinc finger protein 514"	-1.81339e-07	7.71085	0.032486
"8044450"	"ZC3H6"	"376940"	"zinc finger CCCH-type containing 6"	-0.068428	8.66922	0.0324899
"8076331"	"TOB2"	"10766"	"transducer of ERBB2 2"	-6.29346e-07	9.10562	0.0324899
"8167880"	"PAGE5"	"90737"	"P antigen family member 5 (prostate associated)"	2.66176e-08	8.00896	0.0325461
"8087806"	"PCBP4"	"57060"	"poly(rC) binding protein 4"	-5.21077e-05	8.59102	0.0325622
"8068512"	"DSCR6"	"53820"	"Down syndrome critical region gene 6"	8.89869e-08	7.53049	0.0325635
"7923528"	"MYOG"	"4656"	"myogenin (myogenic factor 4)"	2.3782e-07	8.01719	0.0325746
"7925726"	"OR13G1"	"441933"	"olfactory receptor family 13 subfamily G member 1"	2.05177e-08	6.82501	0.0325847
"8022952"	"CELF4"	"56853"	"CUGBP Elav-like family member 4"	3.98358e-08	7.91494	0.0326227
"7907649"	"C1orf220"	"400798"	"chromosome 1 open reading frame 220"	-6.08052e-07	7.57707	0.0326245
"7910164"	"ADCK3"	"56997"	"aarF domain containing kinase 3"	-7.97761e-07	8.31123	0.0326245
"7925876"	"PFKP"	"5214"	"phosphofructokinase platelet"	9.90982e-06	10.1495	0.0326245
"7934527"	"DUPD1"	"338599"	"dual specificity phosphatase and pro isomerase domain containing 1"	3.33531e-07	8.11501	0.0326245
"7968883"	"LACC1"	"144811"	"laccase (multicopper oxidoreductase) domain containing 1"	-0.89817	9.31295	0.0326245
"8013788"	"FLOT2"	"2319"	"flotillin 2"	-0.558192	9.02795	0.0326245
"8059731"	"PDE6D"	"5147"	"phosphodiesterase 6D cGMP-specific rod delta"	-6.15915e-07	9.79193	0.0326245
"8068200"	"C21orf119"	"84996"	"chromosome 21 open reading frame 119"	-6.42659e-07	8.23152	0.0326245
"8085914"	"SLC4A7"	"9497"	"solute carrier family 4 sodium bicarbonate cotransporter member 7"	0.469705	9.77436	0.0326245
"8110253"	"ZNF346"	"23567"	"zinc finger protein 346"	-1.86302e-07	8.31333	0.0326245
"8117106"	"RNF144B"	"255488"	"ring finger protein 144B"	-1.01958	8.42363	0.0326245
"7963265"	"POU6F1"	"5463"	"POU class 6 homeobox 1"	-1.99764e-07	8.55359	0.032646
"7918869"	"NGF"	"4803"	"nerve growth factor (beta polypeptide)"	1.05193	9.48305	0.0326772
"7936817"	"C10orf88"	"80007"	"chromosome 10 open reading frame 88"	4.13425e-07	8.90287	0.0327493
"8029688"	"CD3EAP"	"10849"	"CD3e molecule epsilon associated protein"	0.379708	8.06904	0.0327493
"8135969"	"CCDC136"	"64753"	"coiled-coil domain containing 136"	-5.13532e-08	7.37304	0.0327493
"7966706"	"MED13L"	"23389"	"mediator complex subunit 13-like"	-0.150226	11.1325	0.0327514
"8024331"	"PLK5"	"126520"	"polo-like kinase 5"	9.32754e-09	8.44252	0.0327514
"8108127"	"CAMLG"	"819"	"calcium modulating ligand"	-1.04933e-06	8.80134	0.0327514
"8117071"	"FAM8A1"	"51439"	"family with sequence similarity 8 member A1"	-1.33045e-06	9.45217	0.0327659
"7985285"	"ARNT2"	"9915"	"aryl-hydrocarbon receptor nuclear translocator 2"	-2.0812e-06	8.51531	0.0327734
"8052735"	"CNRIP1"	"25927"	"cannabinoid receptor interacting protein 1"	-5.12326e-07	9.26602	0.0328455
"8065776"	"NCOA6"	"23054"	"nuclear receptor coactivator 6"	-4.05898e-07	9.35679	0.0328455
"8078834"	"WDR48"	"57599"	"WD repeat domain 48"	-0.00355861	9.06874	0.0328455
"8145782"	"MAK16"	"84549"	"MAK16 homolog (S. cerevisiae)"	0.209868	8.94833	0.0329025
"8067506"	"C20orf151"	"140893"	"chromosome 20 open reading frame 151"	7.82184e-08	8.14422	0.033136
"8139276"	"PGAM2"	"5224"	"phosphoglycerate mutase 2 (muscle)"	8.40924e-08	8.19083	0.0331817
"8003560"	"DBNDD1"	"79007"	"dysbindin (dystrobrevin binding protein 1) domain containing 1"	1.33351e-06	8.41361	0.0332169
"8109407"	"GALNT10"	"55568"	"UDP-N-acetyl-alpha-D-galactosamine:polypeptide N-acetylgalactosaminyltransferase 10 (GalNAc-T10)"	0.548767	10.3285	0.0333504
"8130624"	"MAP3K4"	"4216"	"mitogen-activated protein kinase kinase kinase 4"	1.83608e-06	8.89445	0.0333583
"7908672"	"PKP1"	"5317"	"plakophilin 1 (ectodermal dysplasia/skin fragility syndrome)"	0.000887627	8.0924	0.033395
"8060334"	"SOX12"	"6666"	"SRY (sex determining region Y)-box 12"	-1.68271e-07	8.85229	0.033395
"8086467"	"ANO10"	"55129"	"anoctamin 10"	-0.212102	10.2462	0.033395
"8141728"	"RABL5"	"64792"	"RAB member RAS oncogene family-like 5"	-0.245641	9.41694	0.033395
"8098916"	"TMEM129"	"92305"	"transmembrane protein 129"	-1.40554e-06	9.17202	0.0334909
"8010590"	"BAHCC1"	"57597"	"BAH domain and coiled-coil containing 1"	-2.56399e-07	8.37187	0.0334942
"7914923"	"OSCP1"	"127700"	"organic solute carrier partner 1"	-2.9792e-08	7.92331	0.0335625
"7940891"	"DNAJC4"	"3338"	"DnaJ (Hsp40) homolog subfamily C member 4"	-3.90576e-07	8.6102	0.0335828
"8171359"	"GPM6B"	"2824"	"glycoprotein M6B"	-4.44095e-07	7.2048	0.0335828
"7957167"	"TMEM19"	"55266"	"transmembrane protein 19"	-2.38917e-06	8.9869	0.0336274
"7932082"	"CCDC3"	"83643"	"coiled-coil domain containing 3"	4.0368e-05	7.92426	0.0338167
"7946742"	"CYP2R1"	"120227"	"cytochrome P450 family 2 subfamily R polypeptide 1"	-1.25052e-06	8.51607	0.0338167
"7948420"	"FABP5"	"2171"	"fatty acid binding protein 5 (psoriasis-associated)"	1.22175e-06	7.92076	0.0338167
"7953699"	"FOXJ2"	"55810"	"forkhead box J2"	-1.56588e-07	9.51655	0.0338167
"7968711"	"COG6"	"57511"	"component of oligomeric golgi complex 6"	0.454196	9.62464	0.0338167
"7970655"	"MTMR6"	"9107"	"myotubularin related protein 6"	6.95739e-07	9.53372	0.0338167
"7985192"	"AGPHD1"	"123688"	"aminoglycoside phosphotransferase domain containing 1"	-1.59162e-06	7.78488	0.0338167
"8137271"	"ABP1"	"26"	"amiloride binding protein 1 (amine oxidase (copper-containing))"	2.70971e-08	7.59385	0.0338167
"8161362"	"KGFLP2"	"654466"	"keratinocyte growth factor-like protein 2"	-0.946015	9.08731	0.0338167
"8112822"	"DMGDH"	"29958"	"dimethylglycine dehydrogenase"	-1.10113e-07	7.43161	0.0338197
"7899023"	"LDLRAP1"	"26119"	"low density lipoprotein receptor adaptor protein 1"	-1.05655e-06	8.67968	0.03384
"7905528"	"LCE1A"	"353131"	"late cornified envelope 1A"	1.47944e-07	8.67202	0.03384
"7908766"	"TIMM17A"	"10440"	"translocase of inner mitochondrial membrane 17 homolog A (yeast)"	0.438735	8.81448	0.03384
"7974125"	"FAM179B"	"23116"	"family with sequence similarity 179 member B"	-4.97219e-07	8.87407	0.03384
"8015526"	"KAT2A"	"2648"	"K(lysine) acetyltransferase 2A"	-0.00543221	9.58052	0.03384
"8093145"	"CEP19"	"84984"	"centrosomal protein 19kDa"	-2.65022e-07	7.40132	0.03384
"8177222"	"CD24"	"100133941"	"CD24 molecule"	2.14594	7.69961	0.0338493
"7978272"	"CIDEB"	"27141"	"cell death-inducing DFFA-like effector b"	-4.06287e-06	7.85845	0.0338982
"7986428"	"LOC400464"	"400464"	"hypothetical LOC400464"	-3.17688e-07	8.51489	0.0339007
"8070097"	"DNAJC28"	"54943"	"DnaJ (Hsp40) homolog subfamily C member 28"	-1.02797e-06	7.31526	0.0339007
"8166028"	"FRMPD4"	"9758"	"FERM and PDZ domain containing 4"	-4.3924e-07	7.32493	0.034065
"7956287"	"NAB2"	"4665"	"NGFI-A binding protein 2 (EGR1 binding protein 2)"	-1.09623e-06	9.02721	0.0340772
"8026751"	"FAM125A"	"93343"	"family with sequence similarity 125 member A"	-2.77723e-07	8.92163	0.0342737
"7997626"	"KLHL36"	"79786"	"kelch-like 36 (Drosophila)"	-4.59827e-07	9.02869	0.0342827
"8095080"	"PDGFRA"	"5156"	"platelet-derived growth factor receptor alpha polypeptide"	-0.822245	10.901	0.0342827
"8065719"	"PXMP4"	"11264"	"peroxisomal membrane protein 4 24kDa"	-1.163e-06	8.29756	0.0343307
"8121429"	"FIG4"	"9896"	"FIG4 homolog SAC1 lipid phosphatase domain containing (S. cerevisiae)"	-0.64363	9.05372	0.0343424
"7980271"	"NEK9"	"91754"	"NIMA (never in mitosis gene a)- related kinase 9"	-1.51805e-05	9.16515	0.0343742
"7958800"	"MAPKAPK5"	"8550"	"mitogen-activated protein kinase-activated protein kinase 5"	7.84467e-08	9.40241	0.0344392
"7911870"	"CEP104"	"9731"	"centrosomal protein 104kDa"	6.96728e-08	9.00558	0.0344464
"8153167"	"KCNK9"	"51305"	"potassium channel subfamily K member 9"	1.71714	8.11705	0.0344784
"8119609"	"CNPY3"	"10695"	"canopy 3 homolog (zebrafish)"	-6.9312e-07	10.1086	0.0345146
"8164481"	"C9orf114"	"51490"	"chromosome 9 open reading frame 114"	-3.7853e-07	9.27478	0.0345763
"7924712"	"LIN9"	"286826"	"lin-9 homolog (C. elegans)"	-0.00194744	7.71856	0.0346185
"8035177"	"SLC35E1"	"79939"	"solute carrier family 35 member E1"	0.368775	10.5086	0.0347564
"8153823"	"CYHR1"	"50626"	"cysteine/histidine-rich 1"	-1.30435e-07	8.45489	0.0347681
"7951672"	"PIH1D2"	"120379"	"PIH1 domain containing 2"	-1.15361e-07	6.67213	0.0347802
"7916185"	"ZCCHC11"	"23318"	"zinc finger CCHC domain containing 11"	-3.91366e-07	9.05866	0.034821
"8074473"	"CLDN5"	"7122"	"claudin 5"	1.46328e-07	8.26193	0.034821
"8018600"	"SRP68"	"6730"	"signal recognition particle 68kDa"	3.26433e-07	10.2223	0.0348343
"7975344"	"SLC39A9"	"55334"	"solute carrier family 39 (zinc transporter) member 9"	0.174109	10.4105	0.0348524
"8080964"	"GXYLT2"	"727936"	"glucoside xylosyltransferase 2"	1.19342	9.90969	0.0348917
"7960559"	"IFFO1"	"25900"	"intermediate filament family orphan 1"	-1.15168e-06	8.11819	0.0349417
"7898623"	"UBXN10"	"127733"	"UBX domain protein 10"	5.0031e-08	7.10384	0.0351118
"7932094"	"PHYH"	"5264"	"phytanoyl-CoA 2-hydroxylase"	-1.29258e-06	8.23606	0.035121
"7921133"	"HDGF"	"3068"	"hepatoma-derived growth factor"	-5.44468e-05	10.8757	0.0351909
"8024888"	"MIR7-3HG"	"284424"	"MIR7-3 host gene (non-protein coding)"	6.71674e-08	7.30204	0.0352486
"7941457"	"CCDC85B"	"11007"	"coiled-coil domain containing 85B"	-6.99914e-07	9.19175	0.0352628
"7970954"	"DCLK1"	"9201"	"doublecortin-like kinase 1"	-1.09369	8.50284	0.0352628
"7971922"	"PCDH9"	"5101"	"protocadherin 9"	0.00425336	7.84471	0.0352628
"8084100"	"USP13"	"8975"	"ubiquitin specific peptidase 13 (isopeptidase T-3)"	-0.000267672	8.75005	0.0352628
"8024909"	"KDM4B"	"23030"	"lysine (K)-specific demethylase 4B"	1.50849e-07	8.57662	0.0353461
"7936507"	"C10orf82"	"143379"	"chromosome 10 open reading frame 82"	5.38042e-08	7.34331	0.0354101
"8019716"	"TBC1D3G"	"654341"	"TBC1 domain family member 3G"	-0.298666	8.7931	0.0354192
"8077204"	"APOC3"	"345"	"apolipoprotein C-III"	1.22708e-08	7.8111	0.0354315
"8075142"	"TTC28"	"23331"	"tetratricopeptide repeat domain 28"	-0.415273	9.25046	0.0354411
"7900962"	"DMAP1"	"55929"	"DNA methyltransferase 1 associated protein 1"	-2.30591e-07	8.86404	0.0355122
"8127903"	"KIAA1009"	"22832"	"KIAA1009"	-3.43355e-07	7.5712	0.0355122
"7918275"	"WDR47"	"22911"	"WD repeat domain 47"	0.00175266	9.00765	0.0355717
"8072529"	"DEPDC5"	"9681"	"DEP domain containing 5"	-2.84662e-07	8.44107	0.0355848
"8006906"	"ERBB2"	"2064"	"v-erb-b2 erythroblastic leukemia viral oncogene homolog 2 neuro/glioblastoma derived oncogene homolog (avian)"	-4.92207e-07	8.75589	0.0356313
"8032410"	"MOBKL2A"	"126308"	"MOB1 Mps One Binder kinase activator-like 2A (yeast)"	-8.40387e-07	9.90495	0.0356705
"8165024"	"C9orf116"	"138162"	"chromosome 9 open reading frame 116"	-4.14611e-07	8.43665	0.0356705
"8076436"	"TCF20"	"6942"	"transcription factor 20 (AR1)"	-1.04742e-07	8.54476	0.0357387
"7919971"	"RFX5"	"5993"	"regulatory factor X 5 (influences HLA class II expression)"	-0.369318	8.91393	0.0357425
"8059783"	"NGEF"	"25791"	"neuronal guanine nucleotide exchange factor"	0.850558	8.15744	0.0357425
"8083429"	"MBNL1"	"4154"	"muscleblind-like (Drosophila)"	-0.310538	11.1424	0.0357425
"7987230"	"LPCAT4"	"254531"	"lysophosphatidylcholine acyltransferase 4"	-0.756212	8.81753	0.0357751
"7927186"	"RASSF4"	"83937"	"Ras association (RalGDS/AF-6) domain family member 4"	-2.63462e-07	7.48047	0.0357834
"8035958"	"CEP89"	"84902"	"centrosomal protein 89kDa"	-6.70186e-07	8.70261	0.0357834
"8007976"	"NPEPPS"	"9520"	"aminopeptidase puromycin sensitive"	-0.248803	10.2823	0.0358319
"7926807"	"PDSS1"	"23590"	"prenyl (decaprenyl) diphosphate synthase subunit 1"	0.356431	8.82016	0.0358644
"8086185"	"PLCD1"	"5333"	"phospholipase C delta 1"	-0.501935	9.22018	0.0358912
"7976307"	"GOLGA5"	"9950"	"golgin A5"	0.112341	10.4698	0.035916
"8109677"	"GABRG2"	"2566"	"gamma-aminobutyric acid (GABA) A receptor gamma 2"	-8.55704e-08	6.82585	0.035964
"7946031"	"OR51V1"	"283111"	"olfactory receptor family 51 subfamily V member 1"	7.27299e-08	7.23104	0.0359958
"7951429"	"KBTBD3"	"143879"	"kelch repeat and BTB (POZ) domain containing 3"	-4.53485e-07	7.01603	0.0359958
"8034643"	"CACNA1A"	"773"	"calcium channel voltage-dependent P/Q type alpha 1A subunit"	-0.513749	8.98372	0.0359958
"8161455"	"KGFLP1"	"387628"	"keratinocyte growth factor-like protein 1"	-0.964901	9.57179	0.0359958
"8132465"	"HECW1"	"23072"	"HECT C2 and WW domain containing E3 ubiquitin protein ligase 1"	-4.51618e-07	7.53873	0.0360709
"8136591"	"ADCK2"	"90956"	"aarF domain containing kinase 2"	-5.92688e-07	7.68083	0.0361378
"7935403"	"ARHGAP19"	"84986"	"Rho GTPase activating protein 19"	-3.41e-07	7.83093	0.0364406
"7935882"	"FBXW4"	"6468"	"F-box and WD repeat domain containing 4"	-3.17616e-07	8.87954	0.036621
"8113097"	"KIAA0825"	"285600"	"KIAA0825"	-1.74012e-06	8.21396	0.036621
"7933312"	"ANXA8L1"	"728113"	"annexin A8-like 1"	5.38928e-07	7.54329	0.0366389
"8062873"	"KCNK15"	"60598"	"potassium channel subfamily K member 15"	-0.352769	9.81178	0.0366389
"8050113"	"LOC100129581"	"100129581"	"hypothetical LOC100129581"	2.30859e-08	7.61417	0.0366717
"8109438"	"LARP1"	"23367"	"La ribonucleoprotein domain family member 1"	-0.00766535	10.6774	0.0366886
"8160394"	"IFNA17"	"3451"	"interferon alpha 17"	2.00553e-07	6.95297	0.0366886
"7962058"	"TMTC1"	"83857"	"transmembrane and tetratricopeptide repeat containing 1"	-0.581354	9.89609	0.0367671
"8024120"	"ABCA7"	"10347"	"ATP-binding cassette sub-family A (ABC1) member 7"	-2.65398e-08	7.82306	0.0367849
"8075118"	"CRYBB1"	"1414"	"crystallin beta B1"	2.89384e-08	7.67974	0.0368088
"8156905"	"TMEFF1"	"8577"	"transmembrane protein with EGF-like and two follistatin-like domains 1"	0.962333	8.8086	0.0369334
"8075934"	"CARD10"	"29775"	"caspase recruitment domain family member 10"	-2.25899e-07	8.48542	0.0369886
"8043203"	"VAMP5"	"10791"	"vesicle-associated membrane protein 5 (myobrevin)"	-0.501818	10.3518	0.0370549
"8131296"	"LOC389458"	"389458"	"hypothetical LOC389458"	1.31092e-07	8.27356	0.0370951
"8169898"	"RAB33A"	"9363"	"RAB33A member RAS oncogene family"	-8.76539e-07	8.16358	0.0370962
"8156571"	"MIR27B"	"407019"	"microRNA 27b"	0.019824	8.6685	0.0371811
"8086505"	"ZDHHC3"	"51304"	"zinc finger DHHC-type containing 3"	-0.200338	10.0556	0.0371829
"8107234"	"MAN2A1"	"4124"	"mannosidase alpha class 2A member 1"	-6.02032e-07	9.64223	0.0372773
"8042761"	"ALMS1P"	"200420"	"Alstrom syndrome 1 pseudogene"	1.15412e-08	7.26593	0.0373135
"8069532"	"HSPA13"	"6782"	"heat shock protein 70kDa family member 13"	0.441961	10.1452	0.0374245
"7954245"	"PLEKHA5"	"54477"	"pleckstrin homology domain containing family A member 5"	-0.00557228	8.92693	0.0375273
"8122182"	"TBPL1"	"9519"	"TBP-like 1"	0.461566	9.03453	0.037542
"7941074"	"SLC22A12"	"116085"	"solute carrier family 22 (organic anion/urate transporter) member 12"	7.69432e-08	7.75867	0.0376398
"7976976"	"TECPR2"	"9895"	"tectonin beta-propeller repeat containing 2"	-7.13624e-08	8.52843	0.0376398
"7972826"	"LINC00346"	"283487"	"long intergenic non-protein coding RNA 346"	-8.3105e-07	7.23474	0.0378096
"7976263"	"SLC24A4"	"123041"	"solute carrier family 24 (sodium/potassium/calcium exchanger) member 4"	4.08515e-08	7.18857	0.0378096
"7949277"	"ATG2A"	"23130"	"ATG2 autophagy related 2 homolog A (S. cerevisiae)"	-8.31926e-07	8.67972	0.0379409
"7897714"	"FBXO44"	"93611"	"F-box protein 44"	-3.26028e-07	8.112	0.0379845
"8025478"	"ZNF559"	"84527"	"zinc finger protein 559"	-1.22264e-07	8.19248	0.0379845
"7994308"	"KIAA0556"	"23247"	"KIAA0556"	-2.33997e-07	8.79195	0.0379922
"8163548"	"KIF12"	"113220"	"kinesin family member 12"	5.30203e-08	7.79996	0.0379922
"8160138"	"NFIB"	"4781"	"nuclear factor I/B"	-0.930488	9.74478	0.0380288
"7915147"	"FHL3"	"2275"	"four and a half LIM domains 3"	0.688062	9.30739	0.0380389
"8154654"	"C9orf53"	"51198"	"chromosome 9 open reading frame 53"	1.61994e-08	7.38743	0.0380581
"8055214"	"CYP4F30P"	"100132708"	"cytochrome P450 family 4 subfamily F polypeptide 30 pseudogene"	2.89704e-08	6.97832	0.0381447
"8065637"	"COMMD7"	"149951"	"COMM domain containing 7"	-9.57023e-07	8.817	0.0381447
"7914094"	"WASF2"	"10163"	"WAS protein family member 2"	-1.7205e-05	10.1192	0.0383014
"8007561"	"G6PC3"	"92579"	"glucose 6 phosphatase catalytic 3"	-2.16639e-07	10.4731	0.0383014
"7996675"	"THAP11"	"57215"	"THAP domain containing 11"	-4.40389e-07	8.76871	0.0383628
"8165285"	"LCN8"	"138307"	"lipocalin 8"	1.09069e-07	7.79818	0.0383628
"8003601"	"C16orf54"	"283897"	"chromosome 16 open reading frame 54"	5.17467e-08	7.57076	0.0384583
"8002987"	"C16orf61"	"56942"	"chromosome 16 open reading frame 61"	0.288065	10.8407	0.0385044
"8101916"	"RG9MTD2"	"93587"	"RNA (guanine-9-) methyltransferase domain containing 2"	-8.39124e-08	7.01989	0.0385224
"7950501"	"GDPD5"	"81544"	"glycerophosphodiester phosphodiesterase domain containing 5"	2.48959e-05	8.34927	0.0385818
"8013965"	"SSH2"	"85464"	"slingshot homolog 2 (Drosophila)"	-0.000500557	8.40875	0.0386869
"7918768"	"DENND2C"	"163259"	"DENN/MADD domain containing 2C"	5.91042e-07	7.73822	0.0387064
"7952577"	"KIRREL3"	"84623"	"kin of IRRE like 3 (Drosophila)"	1.58977e-05	8.29762	0.0387064
"8064175"	"SLC2A4RG"	"56731"	"SLC2A4 regulator"	-1.35524e-06	8.6736	0.0387064
"7922807"	"GLT25D2"	"23127"	"glycosyltransferase 25 domain containing 2"	7.56546e-07	7.86047	0.03874
"7942007"	"LRP5"	"4041"	"low density lipoprotein receptor-related protein 5"	-6.39822e-07	8.27854	0.03874
"7983734"	"TMOD2"	"29767"	"tropomodulin 2 (neuronal)"	-0.435275	8.5897	0.03874
"8003922"	"MED11"	"400569"	"mediator complex subunit 11"	-8.86861e-07	8.38989	0.03874
"8110437"	"RMND5B"	"64777"	"required for meiotic nuclear division 5 homolog B (S. cerevisiae)"	-9.32716e-07	8.53225	0.03874
"8138030"	"PMS2"	"5395"	"PMS2 postmeiotic segregation increased 2 (S. cerevisiae)"	-7.55862e-07	8.65686	0.03874
"7939383"	"PRR5L"	"79899"	"proline rich 5 like"	1.0994	8.77142	0.0388154
"7943853"	"SDHD"	"6392"	"succinate dehydrogenase complex subunit D integral membrane protein"	-1.68996e-07	8.87619	0.0388154
"8140915"	"PEX1"	"5189"	"peroxisomal biogenesis factor 1"	-4.3304e-07	9.04765	0.0388154
"8003180"	"ZDHHC7"	"55625"	"zinc finger DHHC-type containing 7"	-0.261656	10.0397	0.0388864
"7945831"	"OSBPL5"	"114879"	"oxysterol binding protein-like 5"	-1.04025e-06	8.62731	0.0389958
"8087224"	"SLC25A20"	"788"	"solute carrier family 25 (carnitine/acylcarnitine translocase) member 20"	-1.09361e-06	8.46412	0.0389958
"8015376"	"KRT16"	"3868"	"keratin 16"	2.85853e-06	8.04718	0.0390404
"7977841"	"HAUS4"	"54930"	"HAUS augmin-like complex subunit 4"	-4.76082e-07	8.19026	0.0390523
"7978331"	"CBLN3"	"643866"	"cerebellin 3 precursor"	-0.445342	8.57973	0.0390812
"8020090"	"TWSG1"	"57045"	"twisted gastrulation homolog 1 (Drosophila)"	-0.285724	10.2079	0.0391015
"8016128"	"GFAP"	"2670"	"glial fibrillary acidic protein"	2.83744e-08	7.96298	0.0391463
"8162194"	"CDK20"	"23552"	"cyclin-dependent kinase 20"	-1.33185e-07	7.92213	0.03916
"8142886"	"UBE2H"	"7328"	"ubiquitin-conjugating enzyme E2H"	-0.000356848	10.0818	0.0391966
"7957759"	"APAF1"	"317"	"apoptotic peptidase activating factor 1"	7.80109e-07	8.21533	0.0393111
"7956631"	"METTL21B"	"25895"	"methyltransferase like 21B"	-4.43052e-07	8.50925	0.0393978
"7921786"	"PFDN2"	"5202"	"prefoldin subunit 2"	0.101337	9.71831	0.0394337
"8006409"	"CDK5R1"	"8851"	"cyclin-dependent kinase 5 regulatory subunit 1 (p35)"	5.21456e-08	8.11573	0.0394337
"8171867"	"ARX"	"170302"	"aristaless related homeobox"	7.68699e-08	8.40257	0.0394616
"7982723"	"IVD"	"3712"	"isovaleryl-CoA dehydrogenase"	-6.37059e-07	8.61774	0.039487
"8177628"	"CCDC125"	"202243"	"coiled-coil domain containing 125"	-1.23694e-06	8.28401	0.039487
"8114805"	"FGF1"	"2246"	"fibroblast growth factor 1 (acidic)"	1.17316	9.05519	0.0396136
"8062748"	"IFT52"	"51098"	"intraflagellar transport 52 homolog (Chlamydomonas)"	-0.143372	9.25878	0.039858
"8132406"	"RALA"	"5898"	"v-ral simian leukemia viral oncogene homolog A (ras related)"	0.284511	9.71276	0.039858
"8079753"	"DAG1"	"1605"	"dystroglycan 1 (dystrophin-associated glycoprotein 1)"	-8.288e-07	9.80301	0.0398986
"8032480"	"LSM7"	"51690"	"LSM7 homolog U6 small nuclear RNA associated (S. cerevisiae)"	3.46775e-07	8.61774	0.0399271
"7915919"	"TAL1"	"6886"	"T-cell acute lymphocytic leukemia 1"	9.97035e-08	7.73817	0.0399961
"7975045"	"MTHFD1"	"4522"	"methylenetetrahydrofolate dehydrogenase (NADP+ dependent) 1 methenyltetrahydrofolate cyclohydrolase formyltetrahydrofolate synthetase"	-0.305206	9.16874	0.0400034
"8054131"	"COA5"	"493753"	"cytochrome C oxidase assembly factor 5"	-6.0839e-07	8.09791	0.0400374
"8161174"	"GNE"	"10020"	"glucosamine (UDP-N-acetyl)-2-epimerase/N-acetylmannosamine kinase"	4.31105e-07	9.45152	0.0400543
"8107859"	"LYRM7"	"90624"	"Lyrm7 homolog (mouse)"	-3.90599e-07	7.51932	0.040211
"8123976"	"GFOD1"	"54438"	"glucose-fructose oxidoreductase domain containing 1"	1.64589e-07	8.23683	0.0404498
"7913206"	"RNF186"	"54546"	"ring finger protein 186"	2.0532e-07	7.71612	0.040494
"8076185"	"CBX7"	"23492"	"chromobox homolog 7"	-7.9281e-07	8.03022	0.0404985
"7932885"	"ARHGAP12"	"94134"	"Rho GTPase activating protein 12"	-0.510242	9.04396	0.0404997
"8023133"	"PIAS2"	"9063"	"protein inhibitor of activated STAT 2"	-7.83579e-07	8.99878	0.0405436
"8071881"	"SPECC1L"	"23384"	"sperm antigen with calponin homology and coiled-coil domains 1-like"	-1.46848e-06	9.84674	0.0405436
"7939237"	"C11orf41"	"25758"	"chromosome 11 open reading frame 41"	0.55389	7.81074	0.0405784
"8141016"	"TFPI2"	"7980"	"tissue factor pathway inhibitor 2"	0.95522	10.1866	0.0405784
"8016590"	"FAM117A"	"81558"	"family with sequence similarity 117 member A"	-6.9546e-07	8.44065	0.0407304
"7991367"	"C15orf38"	"348110"	"chromosome 15 open reading frame 38"	-1.24687e-06	9.01358	0.0407591
"8061447"	"PYGB"	"5834"	"phosphorylase glycogen; brain"	-0.502513	10.6996	0.0408437
"8131096"	"ELFN1"	"392617"	"extracellular leucine-rich repeat and fibronectin type III domain containing 1"	-1.00851	9.20764	0.0408437
"8154178"	"JAK2"	"3717"	"Janus kinase 2"	-0.882364	8.9468	0.0408437
"7993274"	"SNX29"	"92017"	"sorting nexin 29"	-7.16312e-07	8.68985	0.0408705
"8137596"	"UBE3C"	"9690"	"ubiquitin protein ligase E3C"	3.80309e-06	9.45828	0.0408705
"8042503"	"MXD1"	"4084"	"MAX dimerization protein 1"	0.412258	9.45765	0.0408739
"7978312"	"RIPK3"	"11035"	"receptor-interacting serine-threonine kinase 3"	-5.77034e-07	7.96893	0.0408894
"8036270"	"THAP8"	"199745"	"THAP domain containing 8"	-6.02431e-07	8.24981	0.0408894
"8139712"	"VOPP1"	"81552"	"vesicular overexpressed in cancer prosurvival protein 1"	0.156653	9.5652	0.0408894
"7938750"	"LOC494141"	"494141"	"mitochondrial carrier triple repeat 1 pseudogene"	-4.82913e-07	7.44241	0.0408977
"8028940"	"EGLN2"	"112398"	"egl nine homolog 2 (C. elegans)"	-3.38407e-07	8.43154	0.0408977
"8096160"	"ARHGAP24"	"83478"	"Rho GTPase activating protein 24"	-0.273742	8.65879	0.0408977
"8126347"	"USP49"	"25862"	"ubiquitin specific peptidase 49"	-6.56129e-08	7.67317	0.0408977
"8175256"	"MGC16121"	"84848"	"hypothetical protein MGC16121"	1.3992	9.23701	0.0408977
"8048411"	"TTLL4"	"9654"	"tubulin tyrosine ligase-like family member 4"	-5.41899e-05	9.09264	0.0410352
"8177169"	"VCY"	"9084"	"variable charge Y-linked"	1.63397e-08	7.59461	0.0410914
"8018097"	"FAM104A"	"84923"	"family with sequence similarity 104 member A"	-1.44523e-07	9.92049	0.0411032
"8041759"	"SIX3"	"6496"	"SIX homeobox 3"	3.13958e-07	8.62427	0.0411279
"7925500"	"CHML"	"1122"	"choroideremia-like (Rab escort protein 2)"	-1.10594e-06	8.19017	0.0412274
"8143627"	"OR2A1"	"346528"	"olfactory receptor family 2 subfamily A member 1"	-2.47492e-07	7.73546	0.0412274
"8030078"	"SPHK2"	"56848"	"sphingosine kinase 2"	-6.3767e-08	8.30783	0.0413923
"7959995"	"EP400"	"57634"	"E1A binding protein p400"	5.18454e-07	9.26261	0.0413927
"8099395"	"RAB28"	"9364"	"RAB28 member RAS oncogene family"	-2.84834e-07	8.61585	0.0413927
"7955873"	"HOXC6"	"3223"	"homeobox C6"	-1.1802e-06	8.58391	0.0414158
"8141035"	"SGCE"	"8910"	"sarcoglycan epsilon"	-0.371742	10.6677	0.041421
"7938295"	"RPL27A"	"6157"	"ribosomal protein L27a"	0.483947	8.41796	0.0414749
"8084423"	"PSMD2"	"5708"	"proteasome (prosome macropain) 26S subunit non-ATPase 2"	1.49542e-06	9.97804	0.0414951
"7964466"	"DCTN2"	"10540"	"dynactin 2 (p50)"	-0.129037	10.3057	0.0415124
"8041745"	"CAMKMT"	"79823"	"calmodulin-lysine N-methyltransferase"	-6.56717e-07	8.24361	0.0415504
"8065576"	"FOXS1"	"2307"	"forkhead box S1"	1.4651e-06	8.20008	0.0415716
"7990487"	"SIN3A"	"25942"	"SIN3 homolog A transcription regulator (yeast)"	-0.00022088	9.62284	0.0416407
"7994858"	"PRR14"	"78994"	"proline rich 14"	-8.95185e-08	9.237	0.0416407
"8160452"	"CDKN2B"	"1030"	"cyclin-dependent kinase inhibitor 2B (p15 inhibits CDK4)"	1.27156	9.72081	0.0416407
"7955078"	"PFKM"	"5213"	"phosphofructokinase muscle"	-3.71066e-07	9.20009	0.0418748
"7956013"	"BLOC1S1"	"2647"	"biogenesis of lysosomal organelles complex-1 subunit 1"	-2.5163e-05	9.93791	0.0418748
"7991779"	"ITFG3"	"83986"	"integrin alpha FG-GAP repeat containing 3"	-5.51724e-06	9.79174	0.0418748
"8159992"	"ERMP1"	"79956"	"endoplasmic reticulum metallopeptidase 1"	-1.5312e-07	7.71828	0.0418748
"8163509"	"ALAD"	"210"	"aminolevulinate dehydratase"	-2.9539e-07	8.46682	0.0418748
"8134880"	"MOSPD3"	"64598"	"motile sperm domain containing 3"	-1.07824e-07	9.27444	0.0419001
"8060094"	"OTOS"	"150677"	"otospiralin"	2.43492e-07	8.6381	0.0419006
"7929822"	"WNT8B"	"7479"	"wingless-type MMTV integration site family member 8B"	9.70929e-09	7.13562	0.0419145
"8060790"	"FLJ33544"	"728283"	"hypothetical LOC728283"	4.63062e-08	7.08435	0.0419847
"8076547"	"TTLL1"	"25809"	"tubulin tyrosine ligase-like family member 1"	-0.616757	8.98059	0.0419847
"7994981"	"ORAI3"	"93129"	"ORAI calcium release-activated calcium modulator 3"	-0.454727	9.49713	0.0419922
"8045816"	"GPD2"	"2820"	"glycerol-3-phosphate dehydrogenase 2 (mitochondrial)"	-0.389924	8.81969	0.0419922
"8047381"	"CFLAR"	"8837"	"CASP8 and FADD-like apoptosis regulator"	-0.40128	9.23138	0.0419922
"7985364"	"IL16"	"3603"	"interleukin 16"	1.22928e-05	7.98782	0.0420429
"8017582"	"TEX2"	"55852"	"testis expressed 2"	0.230854	9.30805	0.0420429
"7933423"	"FAM25B"	"100132929"	"family with sequence similarity 25 member B"	1.37303e-07	8.08017	0.0420684
"7949320"	"GPHA2"	"170589"	"glycoprotein hormone alpha 2"	4.74559e-08	7.54159	0.0420684
"8016739"	"TOB1"	"10140"	"transducer of ERBB2 1"	-0.326868	9.8021	0.0420684
"8017460"	"SMARCD2"	"6603"	"SWI/SNF related matrix associated actin dependent regulator of chromatin subfamily d member 2"	-1.57408e-07	9.05047	0.0420684
"8066848"	"PREX1"	"57580"	"phosphatidylinositol-3 4 5-trisphosphate-dependent Rac exchange factor 1"	-0.895029	8.70439	0.0420684
"8099912"	"C4orf34"	"201895"	"chromosome 4 open reading frame 34"	0.406089	10.6915	0.0420684
"8121009"	"C6orf163"	"206412"	"chromosome 6 open reading frame 163"	-8.14827e-08	7.00393	0.0420684
"8023727"	"DSEL"	"92126"	"dermatan sulfate epimerase-like"	-0.648552	9.94884	0.0420881
"8166289"	"CDKL5"	"6792"	"cyclin-dependent kinase-like 5"	8.79045e-07	8.32279	0.042109
"8146544"	"UBXN2B"	"137886"	"UBX domain protein 2B"	-6.64571e-07	8.62175	0.0421831
"8176263"	"TAF9B"	"51616"	"TAF9B RNA polymerase II TATA box binding protein (TBP)-associated factor 31kDa"	-0.290617	10.0854	0.0422411
"7922590"	"LINC00083"	"400797"	"long intergenic non-protein coding RNA 83"	3.90469e-08	8.09431	0.0422989
"7934505"	"C10orf55"	"414236"	"chromosome 10 open reading frame 55"	4.53668e-06	7.69445	0.0422989
"7945357"	"SIRT3"	"23410"	"sirtuin 3"	-9.51263e-08	9.18706	0.0422989
"7965686"	"ANKS1B"	"56899"	"ankyrin repeat and sterile alpha motif domain containing 1B"	-3.86879e-07	7.16344	0.0422989
"8026548"	"AP1M1"	"8907"	"adaptor-related protein complex 1 mu 1 subunit"	-3.01153e-05	9.52664	0.0422989
"8083223"	"C3orf58"	"205428"	"chromosome 3 open reading frame 58"	-0.659524	8.86527	0.0422989
"8129134"	"ROS1"	"6098"	"c-ros oncogene 1 receptor tyrosine kinase"	0.944661	7.59279	0.0422989
"8130988"	"C6orf35"	"729515"	"chromosome 6 open reading frame 35"	-7.44544e-07	8.28067	0.0422989
"8138745"	"HOXA7"	"3204"	"homeobox A7"	-5.53419e-05	9.12244	0.0422989
"8156404"	"C9orf89"	"84270"	"chromosome 9 open reading frame 89"	-8.32856e-07	9.17966	0.0422989
"8174086"	"ARMCX6"	"54470"	"armadillo repeat containing X-linked 6"	-1.01954e-06	9.76437	0.0422989
"8093792"	"HGFAC"	"3083"	"HGF activator"	1.28735e-07	7.92526	0.04234
"8110861"	"MRPL36"	"64979"	"mitochondrial ribosomal protein L36"	9.44337e-07	9.18151	0.0423829
"8072346"	"MTFP1"	"51537"	"mitochondrial fission process 1"	2.94327e-07	8.05087	0.0423836
"7898663"	"PINK1"	"65018"	"PTEN induced putative kinase 1"	-0.22386	9.10185	0.0424261
"8085999"	"CMTM6"	"54918"	"CKLF-like MARVEL transmembrane domain containing 6"	-2.36906e-07	8.67657	0.0424261
"8160297"	"PLIN2"	"123"	"perilipin 2"	-1.13475	9.68337	0.0424261
"7960362"	"LOC100128816"	"100128816"	"ACAH3104"	-0.332951	8.12884	0.0424739
"8093976"	"TBC1D14"	"57533"	"TBC1 domain family member 14"	-1.05061e-06	8.88975	0.042481
"8149534"	"ASAH1"	"427"	"N-acylsphingosine amidohydrolase (acid ceramidase) 1"	-0.316988	10.3233	0.0425452
"8161346"	"ZNF658"	"26149"	"zinc finger protein 658"	-6.44091e-08	7.48994	0.0425452
"8001784"	"CDH8"	"1006"	"cadherin 8 type 2"	6.32555e-08	7.09938	0.0425686
"8049919"	"D2HGDH"	"728294"	"D-2-hydroxyglutarate dehydrogenase"	-1.76637e-07	8.31155	0.042587
"8121757"	"HSF2"	"3298"	"heat shock transcription factor 2"	-1.71784e-07	8.38897	0.042587
"8003962"	"PLD2"	"5338"	"phospholipase D2"	-1.3367e-06	8.79371	0.0428061
"8036357"	"ZNF790"	"388536"	"zinc finger protein 790"	-1.29349e-07	7.72154	0.0428061
"7934101"	"AIFM2"	"84883"	"apoptosis-inducing factor mitochondrion-associated 2"	-9.67838e-05	8.2287	0.0429893
"8063835"	"LSM14B"	"149986"	"LSM14B SCD6 homolog B (S. cerevisiae)"	-6.19162e-07	8.09676	0.0430688
"8120441"	"PHF3"	"23469"	"PHD finger protein 3"	-0.252249	10.0118	0.0431554
"8072004"	"IGLL3P"	"91353"	"immunoglobulin lambda-like polypeptide 3 pseudogene"	1.43198e-08	8.32696	0.043172
"8100328"	"USP46"	"64854"	"ubiquitin specific peptidase 46"	0.348576	9.09277	0.043172
"8079733"	"KLHDC8B"	"200942"	"kelch domain containing 8B"	-3.99175e-06	8.28295	0.0433078
"8101844"	"ADH5"	"128"	"alcohol dehydrogenase 5 (class III) chi polypeptide"	-0.489498	9.79998	0.0433078
"8124134"	"TPMT"	"7172"	"thiopurine S-methyltransferase"	-0.498069	8.80196	0.043308
"8061772"	"MAPRE1"	"22919"	"microtubule-associated protein RP/EB family member 1"	0.172703	10.2857	0.0433109
"7924686"	"C1orf55"	"163859"	"chromosome 1 open reading frame 55"	0.00473915	8.8341	0.0433388
"8068974"	"TRAPPC10"	"7109"	"trafficking protein particle complex 10"	4.43723e-07	9.81251	0.0434948
"7936242"	"ITPRIP"	"85450"	"inositol 1 4 5-trisphosphate receptor interacting protein"	0.463578	10.0855	0.04355
"7915160"	"RRAGC"	"64121"	"Ras-related GTP binding C"	-0.566844	9.93623	0.0435668
"8023415"	"TCF4"	"6925"	"transcription factor 4"	0.512083	11.11	0.0436502
"8174092"	"ARMCX2"	"9823"	"armadillo repeat containing X-linked 2"	-0.192846	9.35753	0.0436807
"7945521"	"PDDC1"	"347862"	"Parkinson disease 7 domain containing 1"	-5.99903e-07	8.59043	0.0436926
"8051949"	"SIX2"	"10736"	"SIX homeobox 2"	-0.857608	10.2491	0.0436926
"8101788"	"UNC5C"	"8633"	"unc-5 homolog C (C. elegans)"	1.14378	7.987	0.0437876
"7928705"	"TSPAN14"	"81619"	"tetraspanin 14"	-1.45564e-06	9.07992	0.043795
"8122600"	"STXBP5"	"134957"	"syntaxin binding protein 5 (tomosyn)"	-0.341555	9.45059	0.043795
"8027793"	"LSR"	"51599"	"lipolysis stimulated lipoprotein receptor"	4.22919e-08	8.13803	0.0438261
"8042701"	"EMX1"	"2016"	"empty spiracles homeobox 1"	2.47818e-08	8.23955	0.0438345
"8038225"	"PLEKHA4"	"57664"	"pleckstrin homology domain containing family A (phosphoinositide binding specific) member 4"	-0.435289	9.25936	0.0439262
"8153336"	"SLURP1"	"57152"	"secreted LY6/PLAUR domain containing 1"	7.80104e-08	7.96543	0.0439357
"8128087"	"GABRR1"	"2569"	"gamma-aminobutyric acid (GABA) receptor rho 1"	6.30478e-08	7.20903	0.0440239
"8101366"	"SCD5"	"79966"	"stearoyl-CoA desaturase 5"	-2.01961e-07	8.35556	0.0440275
"8173189"	"SPIN2B"	"474343"	"spindlin family member 2B"	-2.66353e-08	8.12321	0.0440275
"8063755"	"C20orf177"	"63939"	"chromosome 20 open reading frame 177"	-8.65846e-07	8.01418	0.0441801
"8111203"	"LOC285696"	"285696"	"hypothetical LOC285696"	-4.85326e-08	7.65263	0.0442071
"7948836"	"TMEM223"	"79064"	"transmembrane protein 223"	-3.96406e-07	9.65663	0.0442746
"7953626"	"CLSTN3"	"9746"	"calsyntenin 3"	-9.75452e-07	8.37417	0.0443464
"7910494"	"ARV1"	"64801"	"ARV1 homolog (S. cerevisiae)"	-7.68491e-07	9.26634	0.0443659
"7959212"	"UNC119B"	"84747"	"unc-119 homolog B (C. elegans)"	-2.34968e-07	8.20303	0.0443659
"8089029"	"DHFRL1"	"200895"	"dihydrofolate reductase-like 1"	-2.30415e-08	8.08233	0.0443659
"8116372"	"RNF130"	"55819"	"ring finger protein 130"	-0.387035	9.71433	0.0443659
"7979984"	"ZFYVE1"	"53349"	"zinc finger FYVE domain containing 1"	-0.00257431	8.8135	0.0444234
"8010924"	"VPS53"	"55275"	"vacuolar protein sorting 53 homolog (S. cerevisiae)"	0.295692	10.148	0.0444234
"8006063"	"ANKRD13B"	"124930"	"ankyrin repeat domain 13B"	-4.30221e-06	8.71167	0.04443
"8118696"	"SYNGAP1"	"8831"	"synaptic Ras GTPase activating protein 1"	-8.74312e-07	8.41963	0.04443
"7897632"	"APITD1-CORT"	"100526739"	"APITD1-CORT readthrough"	-1.47669e-07	7.63879	0.0444301
"7900531"	"GUCA2B"	"2981"	"guanylate cyclase activator 2B (uroguanylin)"	3.95619e-08	8.97084	0.0444301
"7994967"	"FBXL19"	"54620"	"F-box and leucine-rich repeat protein 19"	2.1768e-08	8.43294	0.0444301
"8008213"	"KAT7"	"11143"	"K(lysine) acetyltransferase 7"	-4.46697e-07	9.94275	0.0444301
"8102532"	"PDE5A"	"8654"	"phosphodiesterase 5A cGMP-specific"	-1.09116	7.89115	0.0444301
"7932826"	"KIAA1462"	"57608"	"KIAA1462"	-0.453349	9.74362	0.0444341
"7941610"	"PELI3"	"246330"	"pellino homolog 3 (Drosophila)"	-2.39612e-08	8.13341	0.0444341
"8034631"	"STX10"	"8677"	"syntaxin 10"	-1.2025e-06	8.88433	0.0444341
"7930120"	"SUFU"	"51684"	"suppressor of fused homolog (Drosophila)"	-6.72454e-08	8.17829	0.0444572
"8078888"	"CCR8"	"1237"	"chemokine (C-C motif) receptor 8"	1.36974e-08	7.02178	0.0444572
"8105077"	"CARD6"	"84674"	"caspase recruitment domain family member 6"	-0.447091	8.72817	0.0444696
"7929779"	"ABCC2"	"1244"	"ATP-binding cassette sub-family C (CFTR/MRP) member 2"	-8.41683e-07	7.48598	0.0445277
"7941822"	"ANKRD13D"	"338692"	"ankyrin repeat domain 13 family member D"	-1.52997e-07	8.4808	0.0445606
"7905598"	"SNAPIN"	"23557"	"SNAP-associated protein"	-3.17367e-05	9.31277	0.0445651
"8012344"	"HES7"	"84667"	"hairy and enhancer of split 7 (Drosophila)"	4.94122e-08	8.19053	0.0445651
"8157454"	"ATP6V1G1"	"9550"	"ATPase H+ transporting lysosomal 13kDa V1 subunit G1"	0.375396	10.459	0.0447137
"8058147"	"PPIL3"	"53938"	"peptidylprolyl isomerase (cyclophilin)-like 3"	-0.169795	9.11085	0.0447425
"8107532"	"HSD17B4"	"3295"	"hydroxysteroid (17-beta) dehydrogenase 4"	-0.000487776	9.44636	0.0447425
"8122343"	"HECA"	"51696"	"headcase homolog (Drosophila)"	-0.00241699	9.10829	0.0447425
"8156569"	"MIR23B"	"407011"	"microRNA 23b"	0.000177815	8.70003	0.0447425
"8166096"	"TCEANC"	"170082"	"transcription elongation factor A (SII) N-terminal and central domain containing"	-1.56758e-07	7.29262	0.0447425
"8065185"	"OVOL2"	"58495"	"ovo-like 2 (Drosophila)"	1.15965e-07	7.69967	0.0447674
"8172698"	"SHROOM4"	"57477"	"shroom family member 4"	0.00035605	7.95566	0.0448277
"7903854"	"SLC6A17"	"388662"	"solute carrier family 6 member 17"	0.659833	7.88878	0.0449585
"8025563"	"PPAN-P2RY11"	"692312"	"PPAN-P2RY11 readthrough"	3.97859e-08	8.23073	0.0449816
"8103389"	"CTSO"	"1519"	"cathepsin O"	-0.605346	9.69407	0.0449902
"8020842"	"WBP11P1"	"441818"	"WW domain binding protein 11 pseudogene 1"	6.62455e-08	8.06493	0.0450042
"8052669"	"SERTAD2"	"9792"	"SERTA domain containing 2"	-0.448965	9.97232	0.0450042
"8180359"	"PDE4DIP"	"9659"	"phosphodiesterase 4D interacting protein"	-0.472169	11.2423	0.0450042
"7968212"	"WASF3"	"10810"	"WAS protein family member 3"	-5.96775e-07	10.0995	0.0450131
"7945394"	"ANO9"	"338440"	"anoctamin 9"	2.75442e-08	7.69742	0.045067
"8163569"	"AKNA"	"80709"	"AT-hook transcription factor"	-3.05787e-07	8.10419	0.0450758
"8022803"	"FAM59A"	"64762"	"family with sequence similarity 59 member A"	-1.00904e-06	8.67386	0.0450827
"8132118"	"AQP1"	"358"	"aquaporin 1 (Colton blood group)"	1.37062	8.78092	0.0450827
"7912537"	"DHRS3"	"9249"	"dehydrogenase/reductase (SDR family) member 3"	-1.01292	8.6884	0.0450971
"8080198"	"PPM1M"	"132160"	"protein phosphatase Mg2+/Mn2+ dependent 1M"	-4.74279e-07	8.68729	0.0451075
"7971246"	"KIAA0564"	"23078"	"KIAA0564"	-0.000366292	8.94855	0.0451457
"8041676"	"DYNC2LI1"	"51626"	"dynein cytoplasmic 2 light intermediate chain 1"	-2.77069e-07	7.67682	0.0452041
"8017927"	"ABCA9"	"10350"	"ATP-binding cassette sub-family A (ABC1) member 9"	-0.600723	7.75121	0.0452357
"7992460"	"NPW"	"283869"	"neuropeptide W"	4.53595e-08	8.32526	0.0452399
"7915718"	"TESK2"	"10420"	"testis-specific kinase 2"	-0.000235057	8.23364	0.04525
"8043630"	"ARID5A"	"10865"	"AT rich interactive domain 5A (MRF1-like)"	1.05502e-07	7.91027	0.04525
"8164937"	"FAM163B"	"642968"	"family with sequence similarity 163 member B"	8.95028e-08	8.15834	0.04525
"7935572"	"PYROXD2"	"84795"	"pyridine nucleotide-disulphide oxidoreductase domain 2"	-6.77184e-07	7.869	0.0452631
"7906688"	"PPOX"	"5498"	"protoporphyrinogen oxidase"	-1.33496e-07	7.49382	0.0452672
"7955441"	"METTL7A"	"25840"	"methyltransferase like 7A"	-1.50886	8.0022	0.0452672
"8109697"	"CCNG1"	"900"	"cyclin G1"	-0.444502	11.1947	0.0452672
"7968484"	"BRCA2"	"675"	"breast cancer 2 early onset"	-0.477772	8.24446	0.0452904
"8132503"	"STK17A"	"9263"	"serine/threonine kinase 17a"	-0.546387	10.4883	0.0452904
"8169015"	"TCEAL7"	"56849"	"transcription elongation factor A (SII)-like 7"	-1.51996e-07	7.98198	0.0453035
"8008289"	"TMEM92"	"162461"	"transmembrane protein 92"	5.08932e-08	7.89365	0.0453465
"7936516"	"HSPA12A"	"259217"	"heat shock 70kDa protein 12A"	4.11459e-07	8.67532	0.04539
"8024995"	"NRTN"	"4902"	"neurturin"	2.06592e-08	8.30863	0.0454653
"8064557"	"FAM113A"	"64773"	"family with sequence similarity 113 member A"	-1.05644e-06	8.81913	0.0454653
"8153175"	"TRAPPC9"	"83696"	"trafficking protein particle complex 9"	-7.50838e-07	8.80383	0.0454653
"7907486"	"ZBTB37"	"84614"	"zinc finger and BTB domain containing 37"	-6.1432e-07	7.81609	0.0454788
"7933933"	"DNAJC12"	"56521"	"DnaJ (Hsp40) homolog subfamily C member 12"	0.549764	8.26572	0.0454788
"8044094"	"TMEM182"	"130827"	"transmembrane protein 182"	-5.59455e-08	7.31112	0.0454788
"8061406"	"SYNDIG1"	"79953"	"synapse differentiation inducing 1"	0.993944	9.24834	0.0454788
"7916590"	"AK2"	"204"	"adenylate kinase 2"	3.70727e-07	11.0556	0.0455503
"7974352"	"C14orf166"	"51637"	"chromosome 14 open reading frame 166"	0.22459	9.64448	0.0455503
"8133114"	"VKORC1L1"	"154807"	"vitamin K epoxide reductase complex subunit 1-like 1"	0.184317	10.3051	0.0455527
"8165630"	"C9orf37"	"85026"	"chromosome 9 open reading frame 37"	-2.39362e-07	8.61853	0.0456644
"7928354"	"FAM149B1"	"317662"	"family with sequence similarity 149 member B1"	-4.00455e-07	8.89449	0.0457896
"7899829"	"S100PBP"	"64766"	"S100P binding protein"	-5.3306e-07	8.81441	0.0458021
"7948274"	"UBE2L6"	"9246"	"ubiquitin-conjugating enzyme E2L 6"	-0.577207	10.1111	0.0458884
"8020037"	"CCDC165"	"23255"	"coiled-coil domain containing 165"	-0.000799504	8.31338	0.0460423
"7912547"	"PRAMEF11"	"440560"	"PRAME family member 11"	9.01967e-08	7.12612	0.0460619
"8163839"	"C5"	"727"	"complement component 5"	-0.0249653	7.60306	0.0461905
"8004400"	"C17orf74"	"201243"	"chromosome 17 open reading frame 74"	1.73473e-07	7.83672	0.046205
"8164452"	"ZDHHC12"	"84885"	"zinc finger DHHC-type containing 12"	-1.01559e-06	9.64381	0.046205
"7951734"	"ZW10"	"9183"	"ZW10 kinetochore associated homolog (Drosophila)"	2.34621e-07	8.29177	0.0462211
"8146794"	"PREX2"	"80243"	"phosphatidylinositol-3 4 5-trisphosphate-dependent Rac exchange factor 2"	9.7851e-09	7.04116	0.0462312
"8073943"	"ZBED4"	"9889"	"zinc finger BED-type containing 4"	2.8372e-07	8.46894	0.0463536
"8169272"	"ATG4A"	"115201"	"ATG4 autophagy related 4 homolog A (S. cerevisiae)"	3.65552e-07	8.15978	0.0464666
"8064779"	"ADRA1D"	"146"	"adrenergic alpha-1D- receptor"	8.9656e-08	8.028	0.0464668
"8164464"	"ZER1"	"10444"	"zer-1 homolog (C. elegans)"	-4.97668e-07	9.4752	0.0464668
"8033352"	"MBD3L2"	"125997"	"methyl-CpG binding domain protein 3-like 2"	1.28623e-07	7.48129	0.0464797
"7928937"	"MINPP1"	"9562"	"multiple inositol-polyphosphate phosphatase 1"	0.226068	10.1277	0.0465129
"7992529"	"TRAF7"	"84231"	"TNF receptor-associated factor 7"	-3.45766e-06	9.58309	0.0465129
"8022251"	"PPP4R1"	"9989"	"protein phosphatase 4 regulatory subunit 1"	-4.57246e-07	9.70124	0.0465129
"8033075"	"RANBP3"	"8498"	"RAN binding protein 3"	-2.0084e-07	9.66606	0.0465129
"8138640"	"CYCS"	"54205"	"cytochrome c somatic"	7.47048e-07	8.87814	0.0465129
"7902023"	"RAVER2"	"55225"	"ribonucleoprotein PTB-binding 2"	-0.410793	8.29008	0.0465167
"7944554"	"TMEM136"	"219902"	"transmembrane protein 136"	-5.4157e-07	7.92444	0.0465167
"7953351"	"NCAPD2"	"9918"	"non-SMC condensin I complex subunit D2"	-0.298848	9.56128	0.0465167
"7979196"	"GNPNAT1"	"64841"	"glucosamine-phosphate N-acetyltransferase 1"	0.584089	10.1964	0.0465167
"8052742"	"FBXO48"	"554251"	"F-box protein 48"	-5.58928e-07	7.22869	0.0465167
"8064575"	"AVP"	"551"	"arginine vasopressin"	2.26837e-08	8.15872	0.0465167
"8169365"	"TMEM164"	"84187"	"transmembrane protein 164"	-3.97769e-07	8.12373	0.0465584
"8042811"	"TET3"	"200424"	"tet oncogene family member 3"	0.970283	8.47115	0.0465667
"8039212"	"LILRB2"	"10288"	"leukocyte immunoglobulin-like receptor subfamily B (with TM and ITIM domains) member 2"	9.45175e-08	7.50563	0.0466634
"8000884"	"DCTPP1"	"79077"	"dCTP pyrophosphatase 1"	-0.20996	9.97908	0.046741
"7972867"	"PCID2"	"55795"	"PCI domain containing 2"	-3.96448e-07	8.8835	0.0467476
"7897378"	"PER3"	"8863"	"period homolog 3 (Drosophila)"	-1.02485	9.03177	0.0467889
"8017704"	"AMZ2P1"	"201283"	"archaelysin family metallopeptidase 2 pseudogene 1"	-1.00351e-06	8.43516	0.0467889
"8079662"	"ARIH2"	"10425"	"ariadne homolog 2 (Drosophila)"	1.77089e-07	9.55436	0.0467889
"7951372"	"CASP4"	"837"	"caspase 4 apoptosis-related cysteine peptidase"	-0.331847	9.32611	0.0468473
"8121502"	"GTF3C6"	"112495"	"general transcription factor IIIC polypeptide 6 alpha 35kDa"	4.8207e-07	9.56222	0.0468473
"7900555"	"CCDC30"	"728621"	"coiled-coil domain containing 30"	-7.23016e-07	7.20135	0.0468502
"8026687"	"OCEL1"	"79629"	"occludin/ELL domain containing 1"	-1.82613e-07	8.11373	0.0468502
"7943349"	"ARHGAP42"	"143872"	"Rho GTPase activating protein 42"	-2.70462e-05	7.8548	0.0468603
"7950555"	"LRRC32"	"2615"	"leucine rich repeat containing 32"	0.547916	9.8478	0.0468603
"8006820"	"LASP1"	"3927"	"LIM and SH3 protein 1"	-0.373103	10.924	0.0469354
"8044035"	"IL18R1"	"8809"	"interleukin 18 receptor 1"	-7.83875e-07	7.10201	0.0469354
"8029136"	"CD79A"	"973"	"CD79a molecule immunoglobulin-associated alpha"	8.89531e-08	7.69995	0.0469443
"8149811"	"NKX3-1"	"4824"	"NK3 homeobox 1"	0.880348	9.07333	0.0469578
"7944285"	"ARCN1"	"372"	"archain 1"	0.0656959	10.8099	0.0469916
"7951928"	"DSCAML1"	"57453"	"Down syndrome cell adhesion molecule like 1"	1.57891e-08	7.53805	0.0469916
"8147848"	"OXR1"	"55074"	"oxidation resistance 1"	-1.10582e-06	8.77024	0.0469916
"8179851"	"NEU1"	"4758"	"sialidase 1 (lysosomal sialidase)"	-0.269771	9.44093	0.0469916
"8108927"	"RBM27"	"54439"	"RNA binding motif protein 27"	6.77722e-07	9.56481	0.0470604
"7932985"	"NRP1"	"8829"	"neuropilin 1"	-0.701724	10.2661	0.0470643
"7899343"	"GPR3"	"2827"	"G protein-coupled receptor 3"	3.95057e-08	8.91496	0.0470898
"7948829"	"ZBTB3"	"79842"	"zinc finger and BTB domain containing 3"	-5.23509e-08	7.83535	0.0470898
"8016232"	"ARHGAP27"	"201176"	"Rho GTPase activating protein 27"	3.48834e-08	7.93052	0.0470898
[truncated: 102 more rows]

## Sheet: late 01 h vs late 00 h
ID	Symbol	Entrez	Description	logFC	AveExpr	P.Adj
"8024485"	"GADD45B"	"4616"	"growth arrest and DNA-damage-inducible beta"	1.92286	9.61179	2.20541e-06
"8077441"	"BHLHE40"	"8553"	"basic helix-loop-helix family member e40"	1.28557	10.5181	0.00866195
"8152215"	"KLF10"	"7071"	"Kruppel-like factor 10"	1.22458	9.824	0.00866195
"8084880"	"HES1"	"3280"	"hairy and enhancer of split 1 (Drosophila)"	2.47299	8.82982	0.00932699
"7900531"	"GUCA2B"	"2981"	"guanylate cyclase activator 2B (uroguanylin)"	8.42712e-08	8.97084	0.0149874

## Sheet: late 04 h vs late 00 h
ID	Symbol	Entrez	Description	logFC	AveExpr	P.Adj
"7935746"	"BLOC1S2"	"282991"	"biogenesis of lysosomal organelles complex-1 subunit 2"	0.824257	9.68543	0.000306743
"8077490"	"LMCD1"	"29995"	"LIM and cysteine-rich domains 1"	1.23098	10.2252	0.000306743
"8137670"	"PDGFA"	"5154"	"platelet-derived growth factor alpha polypeptide"	1.43707	9.49144	0.000306743
"7956842"	"LEMD3"	"23592"	"LEM domain containing 3"	0.000265748	8.93155	0.00226389
"8024485"	"GADD45B"	"4616"	"growth arrest and DNA-damage-inducible beta"	0.989943	9.61179	0.00226389
"8025402"	"ANGPTL4"	"51129"	"angiopoietin-like 4"	2.13598	9.70072	0.00226389
"7937247"	"SYCE1"	"93426"	"synaptonemal complex central element protein 1"	5.21942e-07	8.80545	0.00343664
"7993588"	"TMC7"	"79905"	"transmembrane channel-like 7"	1.29501	9.19634	0.00377704
"8032371"	"FAM108A1"	"81926"	"family with sequence similarity 108 member A1"	5.07299e-07	9.06829	0.00377704
"8044933"	"GLI2"	"2736"	"GLI family zinc finger 2"	1.34631	8.81959	0.00550197
"8109981"	"FGF18"	"8817"	"fibroblast growth factor 18"	1.54964	9.3966	0.00550197
"8147573"	"OSR2"	"116039"	"odd-skipped related 2 (Drosophila)"	-0.789901	8.45448	0.00550197
"8035896"	"TSHZ3"	"57616"	"teashirt zinc finger homeobox 3"	0.893388	10.1034	0.00579287
"8003892"	"SMTNL2"	"342527"	"smoothelin-like 2"	8.51556e-08	8.31079	0.00603412
"7924832"	"WNT9A"	"7483"	"wingless-type MMTV integration site family member 9A"	1.5984e-06	8.79062	0.00654995
"7927732"	"ARID5B"	"84159"	"AT rich interactive domain 5B (MRF1-like)"	-0.58557	10.7172	0.00654995
"7941004"	"CCDC88B"	"283234"	"coiled-coil domain containing 88B"	5.51941e-08	7.84767	0.00654995
"8121031"	"SLC35A1"	"10559"	"solute carrier family 35 (CMP-sialic acid transporter) member A1"	-1.38044e-06	8.11594	0.00654995
"8123936"	"NEDD9"	"4739"	"neural precursor cell expressed developmentally down-regulated 9"	2.67439	8.55648	0.00654995
"7902874"	"LRRC8C"	"84230"	"leucine rich repeat containing 8 family member C"	1.25195	9.09708	0.00718632
"7936115"	"SH3PXD2A"	"9644"	"SH3 and PX domains 2A"	0.898874	9.31234	0.00718632
"7954810"	"LRRK2"	"120892"	"leucine-rich repeat kinase 2"	-0.114234	7.3758	0.00718632
"8009502"	"KCNJ2"	"3759"	"potassium inwardly-rectifying channel subfamily J member 2"	-0.900126	8.05071	0.00718632
"8023598"	"RNF152"	"220441"	"ring finger protein 152"	1.19254	8.7283	0.00718632
"8094456"	"C4orf52"	"389203"	"chromosome 4 open reading frame 52"	-1.41383e-07	8.40029	0.00718632
"8095262"	"REST"	"5978"	"RE1-silencing transcription factor"	0.0714779	9.94243	0.00718632
"8160435"	"IFNE"	"338376"	"interferon epsilon"	0.694397	7.93299	0.00718632
"7951928"	"DSCAML1"	"57453"	"Down syndrome cell adhesion molecule like 1"	3.10414e-08	7.53805	0.00785444
"7949916"	"CHKA"	"1119"	"choline kinase alpha"	-1.27055e-06	8.41443	0.0079254
"7932118"	"BEND7"	"222389"	"BEN domain containing 7"	1.48466e-05	7.77368	0.00848385
"8146533"	"FAM110B"	"90362"	"family with sequence similarity 110 member B"	-0.837864	8.34139	0.00848385
"7943803"	"DIXDC1"	"85458"	"DIX domain containing 1"	0.762872	9.34811	0.00874143
"7926565"	"MLLT10"	"8028"	"myeloid/lymphoid or mixed-lineage leukemia (trithorax homolog Drosophila); translocated to 10"	-3.50673e-07	8.94677	0.0101783
"8133477"	"GTF2IRD1"	"9569"	"GTF2I repeat domain containing 1"	0.493126	9.22398	0.0107473
"8179848"	"HSPA1L"	"3305"	"heat shock 70kDa protein 1-like"	-7.99991e-07	7.48432	0.0112389
"8135277"	"MLL5"	"55904"	"myeloid/lymphoid or mixed-lineage leukemia 5 (trithorax homolog Drosophila)"	-0.334394	10.6122	0.01272
"7903867"	"KCNC4"	"3749"	"potassium voltage-gated channel Shaw-related subfamily member 4"	7.29114e-07	8.45304	0.0148679
"8165271"	"LCN10"	"414332"	"lipocalin 10"	4.2639e-08	8.04253	0.0148679
"7997135"	"MTSS1L"	"92154"	"metastasis suppressor 1-like"	4.97765e-08	8.70408	0.0151586
"7913211"	"PLA2G2E"	"30814"	"phospholipase A2 group IIE"	5.11493e-08	7.76744	0.0151828
"7936023"	"C10orf95"	"79946"	"chromosome 10 open reading frame 95"	1.96202e-08	7.98671	0.0151828
"7951703"	"DRD2"	"1813"	"dopamine receptor D2"	5.26063e-08	8.5124	0.0151828
"7965040"	"PHLDA1"	"22822"	"pleckstrin homology-like domain family A member 1"	-0.834298	9.91581	0.0151828
"8002802"	"WDR59"	"79726"	"WD repeat domain 59"	-3.9626e-07	8.91279	0.0151828
"8021707"	"SOCS6"	"9306"	"suppressor of cytokine signaling 6"	0.606789	9.40214	0.0151828
"8076747"	"LOC642648"	"642648"	"hypothetical LOC642648"	1.10862e-07	9.24086	0.0151828
"7995739"	"GNAO1"	"2775"	"guanine nucleotide binding protein (G protein) alpha activating activity polypeptide O"	3.39343e-08	7.53421	0.0164796
"8087252"	"MIR191"	"406966"	"microRNA 191"	7.58894e-08	7.56767	0.0164796
"8107992"	"ANKRD43"	"134548"	"ankyrin repeat domain 43"	5.92045e-08	8.74891	0.0164796
"7905789"	"IL6R"	"3570"	"interleukin 6 receptor"	-0.612827	8.24983	0.016937
"7938309"	"KRT8P41"	"283102"	"keratin 8 pseudogene 41"	2.51574e-07	8.08666	0.016937
"8003719"	"HIC1"	"3090"	"hypermethylated in cancer 1"	1.65982e-06	8.79784	0.016937
"8004671"	"KDM6B"	"23135"	"lysine (K)-specific demethylase 6B"	1.35645	9.26755	0.016937
"8004763"	"GUCY2D"	"3000"	"guanylate cyclase 2D membrane (retina-specific)"	6.15513e-08	7.97673	0.016937
"8013965"	"SSH2"	"85464"	"slingshot homolog 2 (Drosophila)"	-0.000817333	8.40875	0.016937
"8053731"	"FLJ37786"	"642691"	"hypothetical LOC642691"	5.32591e-08	7.89978	0.016937
"8077441"	"BHLHE40"	"8553"	"basic helix-loop-helix family member e40"	0.915143	10.5181	0.016937
"8083876"	"SKIL"	"6498"	"SKI-like oncogene"	1.08539	9.9457	0.016937
"8127502"	"LINC00472"	"79940"	"long intergenic non-protein coding RNA 472"	-0.935222	8.10448	0.016937
"8128698"	"SESN1"	"27244"	"sestrin 1"	-0.448792	8.87856	0.016937
"8137798"	"PSMG3"	"84262"	"proteasome (prosome macropain) assembly chaperone 3"	-6.70098e-07	9.48902	0.0183626
"7905283"	"ANXA9"	"8416"	"annexin A9"	5.70229e-08	7.43479	0.0185236
"7931888"	"ANKRD16"	"54522"	"ankyrin repeat domain 16"	-6.97951e-08	7.49597	0.0185236
"7946742"	"CYP2R1"	"120227"	"cytochrome P450 family 2 subfamily R polypeptide 1"	-1.93934e-06	8.51607	0.0185236
"8017019"	"MTMR4"	"9110"	"myotubularin related protein 4"	-0.520131	9.27897	0.0185236
"8063755"	"C20orf177"	"63939"	"chromosome 20 open reading frame 177"	-1.41837e-06	8.01418	0.0185236
"8113691"	"DTWD2"	"285605"	"DTW domain containing 2"	-5.89562e-07	8.09413	0.0185236
"8119898"	"VEGFA"	"7422"	"vascular endothelial growth factor A"	0.868074	11.7956	0.0185236
"8150287"	"WHSC1L1"	"54904"	"Wolf-Hirschhorn syndrome candidate 1-like 1"	-2.26162e-07	9.51892	0.0185236
"7944302"	"PHLDB1"	"23187"	"pleckstrin homology-like domain family B member 1"	0.604318	9.69711	0.0197434
"8114572"	"HBEGF"	"1839"	"heparin-binding EGF-like growth factor"	1.4804	10.1349	0.0197434
"7953699"	"FOXJ2"	"55810"	"forkhead box J2"	-2.37054e-07	9.51655	0.0197879
"7959995"	"EP400"	"57634"	"E1A binding protein p400"	8.20267e-07	9.26261	0.0197879
"8151890"	"TP53INP1"	"94241"	"tumor protein p53 inducible nuclear protein 1"	-0.542248	9.203	0.0197879
"8157058"	"FSD1L"	"83856"	"fibronectin type III and SPRY domain containing 1-like"	-1.50557e-07	7.03085	0.0197879
"8172443"	"TBC1D25"	"4943"	"TBC1 domain family member 25"	5.88176e-08	7.635	0.0201372
"7963523"	"KRT3"	"3850"	"keratin 3"	1.54227e-07	7.83768	0.0202534
"7988064"	"TGM7"	"116179"	"transglutaminase 7"	1.25541e-07	7.38141	0.0202534
"8070097"	"DNAJC28"	"54943"	"DnaJ (Hsp40) homolog subfamily C member 28"	-1.54594e-06	7.31526	0.0202534
"8073623"	"MPPED1"	"758"	"metallophosphoesterase domain containing 1"	3.55014e-07	8.79464	0.0202534
"8135909"	"LEP"	"3952"	"leptin"	1.63936e-07	7.2664	0.0202534
"7936408"	"DCLRE1A"	"9937"	"DNA cross-link repair 1A"	-8.19195e-07	7.50622	0.0208792
"7947462"	"ABTB2"	"25841"	"ankyrin repeat and BTB (POZ) domain containing 2"	0.843693	8.78658	0.0224399
"8008662"	"RNF126P1"	"376412"	"ring finger protein 126 pseudogene 1"	9.00153e-08	8.23279	0.0224399
"8061303"	"INSM1"	"3642"	"insulinoma-associated 1"	5.7293e-08	8.79275	0.0224399
"8068235"	"OLIG1"	"116448"	"oligodendrocyte transcription factor 1"	1.35931e-08	8.05463	0.0224399
"8085283"	"C3orf24"	"115795"	"chromosome 3 open reading frame 24"	9.98189e-08	7.59527	0.0224399
"8027398"	"PLEKHF1"	"79156"	"pleckstrin homology domain containing family F (with FYVE domain) member 1"	-0.00129296	8.44052	0.0230395
"8129804"	"MAP3K5"	"4217"	"mitogen-activated protein kinase kinase kinase 5"	-0.570825	8.17662	0.0230395
"7897068"	"SKI"	"6497"	"v-ski sarcoma viral oncogene homolog (avian)"	0.445176	11.1041	0.0230516
"7998265"	"LOC100130285"	"100130285"	"hypothetical LOC100130285"	7.92234e-08	8.92416	0.0230516
"8013923"	"GIT1"	"28964"	"G protein-coupled receptor kinase interacting ArfGAP 1"	-0.334167	9.55349	0.0230516
"8149986"	"ZNF395"	"55893"	"zinc finger protein 395"	-1.29812e-06	8.41075	0.0230516
"8012883"	"HS3ST3A1"	"9955"	"heparan sulfate (glucosamine) 3-O-sulfotransferase 3A1"	0.714319	8.98345	0.0230967
"7900531"	"GUCA2B"	"2981"	"guanylate cyclase activator 2B (uroguanylin)"	6.12529e-08	8.97084	0.0231724
"7943297"	"CEP57"	"9702"	"centrosomal protein 57kDa"	-4.61057e-05	8.83758	0.0233199
"8006509"	"UNC45B"	"146862"	"unc-45 homolog B (C. elegans)"	2.54325e-08	7.14105	0.0239035
"7933204"	"C10orf10"	"11067"	"chromosome 10 open reading frame 10"	-0.947824	8.11971	0.0241608
"7965357"	"GALNT4"	"8693"	"UDP-N-acetyl-alpha-D-galactosamine:polypeptide N-acetylgalactosaminyltransferase 4 (GalNAc-T4)"	-0.401276	8.65352	0.0241608
"8041206"	"LBH"	"81606"	"limb bud and heart development homolog (mouse)"	0.890519	9.31683	0.0241608
"8101839"	"EIF4E"	"1977"	"eukaryotic translation initiation factor 4E"	2.37749e-06	7.75	0.0241608
"8113761"	"ZNF608"	"57507"	"zinc finger protein 608"	-0.697581	8.25506	0.0241608
"8172715"	"CENPVL1"	"389857"	"centromere protein V-like 1"	1.32727e-07	8.46804	0.0241608
"7953516"	"RPL13P5"	"283345"	"ribosomal protein L13 pseudogene 5"	-2.82762e-07	7.85208	0.0243673
"8011924"	"PITPNM3"	"83394"	"PITPNM family member 3"	1.20703e-06	8.30994	0.0243953
"8013061"	"TNFRSF13B"	"23495"	"tumor necrosis factor receptor superfamily member 13B"	5.43933e-08	8.76139	0.0243953
"8049906"	"ING5"	"84289"	"inhibitor of growth family member 5"	-1.6066e-07	7.76029	0.0243953
"8150928"	"NSMAF"	"8439"	"neutral sphingomyelinase (N-SMase) activation associated factor"	-0.10561	9.79245	0.0243953
"7897006"	"MMP23B"	"8510"	"matrix metallopeptidase 23B"	6.10796e-08	8.53947	0.0246585
"7935403"	"ARHGAP19"	"84986"	"Rho GTPase activating protein 19"	-4.93438e-07	7.83093	0.0246585
"8090891"	"EPHB1"	"2047"	"EPH receptor B1"	1.42457e-07	8.44218	0.0248693
"7984626"	"SENP8"	"123228"	"SUMO/sentrin specific peptidase family member 8"	-4.53033e-07	7.98627	0.0258663
"7924172"	"NSL1"	"25936"	"NSL1 MIND kinetochore complex component homolog (S. cerevisiae)"	-4.18611e-07	9.62879	0.0262505
"7937728"	"TNNI2"	"7136"	"troponin I type 2 (skeletal fast)"	6.67491e-08	7.84227	0.0262505
"8091260"	"SLC9A9"	"285195"	"solute carrier family 9 (sodium/hydrogen exchanger) member 9"	-0.326161	8.31538	0.0262505
"7964810"	"MDM1"	"56890"	"Mdm1 nuclear protein homolog (mouse)"	-8.87839e-07	7.69392	0.0262949
"8070233"	"CLDN14"	"23562"	"claudin 14"	2.22318e-06	7.83517	0.0262949
"8104074"	"MTNR1A"	"4543"	"melatonin receptor 1A"	6.21928e-08	7.62707	0.0264342
"8165538"	"ENTPD8"	"377841"	"ectonucleoside triphosphate diphosphohydrolase 8"	3.95528e-08	7.85195	0.0272917
"8072189"	"EMID1"	"129080"	"EMI domain containing 1"	1.70989e-07	8.18031	0.0277091
"8029688"	"CD3EAP"	"10849"	"CD3e molecule epsilon associated protein"	0.522007	8.06904	0.0280995
"8030736"	"ACPT"	"93650"	"acid phosphatase testicular"	3.75222e-08	8.16264	0.0280995
"8079590"	"CAMP"	"820"	"cathelicidin antimicrobial peptide"	1.71455e-07	7.91318	0.0280995
"8127841"	"PGM3"	"5238"	"phosphoglucomutase 3"	0.567102	10.2562	0.0280995
"8138728"	"HOXA4"	"3201"	"homeobox A4"	-1.4425e-07	7.74375	0.0280995
"8155930"	"GCNT1"	"2650"	"glucosaminyl (N-acetyl) transferase 1 core 2"	-0.777482	9.38591	0.0280995
"8063382"	"SNAI1"	"6615"	"snail homolog 1 (Drosophila)"	1.12893	9.0281	0.0281835
"7966690"	"TBX3"	"6926"	"T-box 3"	1.0926	9.86845	0.0283036
"7974793"	"SIX6"	"4990"	"SIX homeobox 6"	1.52483e-07	8.1291	0.0283062
"7993259"	"SNN"	"8303"	"stannin"	7.2964e-08	8.56901	0.0285251
"8065612"	"C20orf112"	"140688"	"chromosome 20 open reading frame 112"	0.640455	8.50247	0.0285438
"8038890"	"HAS1"	"3036"	"hyaluronan synthase 1"	0.928886	9.77292	0.0286062
"8048518"	"TUBA4B"	"80086"	"tubulin alpha 4b (pseudogene)"	4.80423e-07	7.73678	0.0286062
"8071274"	"SEPT5-GP1BB"	"100526833"	"SEPT5-GP1BB readthrough"	8.05175e-07	8.6628	0.0286062
"8073214"	"TNRC6B"	"23112"	"trinucleotide repeat containing 6B"	-0.309355	9.04271	0.0286062
"8170753"	"SRPK3"	"26576"	"SRSF protein kinase 3"	1.78777e-07	8.13819	0.0286062
"7929990"	"PPRC1"	"23082"	"peroxisome proliferator-activated receptor gamma coactivator-related 1"	0.00152073	9.16386	0.0288564
"7976084"	"SPATA7"	"55812"	"spermatogenesis associated 7"	-4.11551e-07	7.80435	0.0288598
"7996100"	"GPR97"	"222487"	"G protein-coupled receptor 97"	7.04471e-08	7.44053	0.0288598
"8163775"	"MEGF9"	"1955"	"multiple EGF-like-domains 9"	-0.429586	9.22354	0.0288598
"8003298"	"SLC7A5"	"8140"	"solute carrier family 7 (amino acid transporter light chain L system) member 5"	0.451302	11.544	0.0290486
"8172317"	"SYN1"	"6853"	"synapsin I"	2.85407e-07	7.98082	0.0292608
"8137805"	"MAD1L1"	"8379"	"MAD1 mitotic arrest deficient-like 1 (yeast)"	1.37898e-07	8.39087	0.0294386
"7963366"	"KRT85"	"3891"	"keratin 85"	2.00747e-08	7.35405	0.0298518
"8045075"	"GPR17"	"2840"	"G protein-coupled receptor 17"	3.11016e-08	7.62301	0.0298518
"8058498"	"FZD5"	"7855"	"frizzled family receptor 5"	-7.11336e-07	7.77587	0.0310129
"8138741"	"HOXA6"	"3203"	"homeobox A6"	-0.000712462	8.68631	0.0310129
"8068353"	"SLC5A3"	"6526"	"solute carrier family 5 (sodium/myo-inositol cotransporter) member 3"	-0.403435	9.52295	0.031146
"8139244"	"C7orf44"	"55744"	"chromosome 7 open reading frame 44"	-0.295265	10.3679	0.031146
"8004691"	"TMEM88"	"92162"	"transmembrane protein 88"	0.925254	8.40031	0.0314398
"7949104"	"RASGRP2"	"10235"	"RAS guanyl releasing protein 2 (calcium and DAG-regulated)"	2.1563e-08	7.71456	0.0315407
"7972461"	"SLC15A1"	"6564"	"solute carrier family 15 (oligopeptide transporter) member 1"	1.27881e-07	7.09037	0.0315407
"7991815"	"PDIA2"	"64714"	"protein disulfide isomerase family A member 2"	7.7687e-08	7.64472	0.0315407
"8042356"	"MEIS1"	"4211"	"Meis homeobox 1"	-0.563931	8.6921	0.0315407
"7990080"	"LARP6"	"55323"	"La ribonucleoprotein domain family member 6"	0.453004	11.0203	0.0317875
"7952752"	"ADAMTS8"	"11095"	"ADAM metallopeptidase with thrombospondin type 1 motif 8"	8.49414e-08	7.90127	0.0318099
"7992716"	"PRSS41"	"360226"	"protease serine 41"	8.41528e-08	8.58572	0.0318099
"7931455"	"LRRC27"	"80313"	"leucine rich repeat containing 27"	-3.97982e-07	8.10148	0.0324773
"8015460"	"ACLY"	"47"	"ATP citrate lyase"	0.373231	11.7483	0.0324773
"8024995"	"NRTN"	"4902"	"neurturin"	2.94082e-08	8.30863	0.0324773
"8132209"	"ZNRF2P1"	"441208"	"zinc and ring finger 2 pseudogene 1"	1.62683e-07	9.04311	0.0324773
"7896929"	"VWA1"	"64856"	"von Willebrand factor A domain containing 1"	9.13251e-08	8.67853	0.0330977
"7919872"	"FAM63A"	"55793"	"family with sequence similarity 63 member A"	-1.09243e-06	8.28179	0.0330977
"7990528"	"SNUPN"	"10073"	"snurportin 1"	-0.000337467	9.10094	0.0330977
"8138442"	"TWIST1"	"7291"	"twist homolog 1 (Drosophila)"	-1.2485	9.74599	0.0330977
"8160849"	"ARID3C"	"138715"	"AT rich interactive domain 3C (BRIGHT-like)"	8.39993e-08	7.76021	0.0330977
"8064370"	"TCF15"	"6939"	"transcription factor 15 (basic helix-loop-helix)"	7.32571e-08	8.90871	0.0336134
"7896761"	"SAMD11"	"148398"	"sterile alpha motif domain containing 11"	7.25703e-07	8.45729	0.0337049
"7942439"	"RELT"	"84957"	"RELT tumor necrosis factor receptor"	1.31611	8.56278	0.0337833
"8148304"	"TRIB1"	"10221"	"tribbles homolog 1 (Drosophila)"	0.81561	9.61565	0.0337833
"8154962"	"DNAJB5"	"25822"	"DnaJ (Hsp40) homolog subfamily B member 5"	0.673844	9.8981	0.0337833
"8042701"	"EMX1"	"2016"	"empty spiracles homeobox 1"	3.44828e-08	8.23955	0.0337986
"8014100"	"C17orf75"	"64149"	"chromosome 17 open reading frame 75"	-1.15672e-07	7.84016	0.0340833
"8005726"	"KCNJ12"	"3768"	"potassium inwardly-rectifying channel subfamily J member 12"	8.34281e-08	8.23677	0.0350781
"8049684"	"DUSP28"	"285193"	"dual specificity phosphatase 28"	-5.48496e-08	7.92462	0.0350781
"8153101"	"COL22A1"	"169044"	"collagen type XXII alpha 1"	1.76269e-07	7.91485	0.0350781
"7915257"	"OXCT2"	"64064"	"3-oxoacid CoA transferase 2"	1.33447e-07	8.19016	0.0351551
"7967493"	"NCOR2"	"9612"	"nuclear receptor corepressor 2"	7.1225e-05	9.48725	0.0351551
"8051464"	"HEATR5B"	"54497"	"HEAT repeat containing 5B"	-4.74648e-07	9.15114	0.0353728
"7921492"	"IGSF9"	"57549"	"immunoglobulin superfamily member 9"	2.67884e-08	8.03238	0.0354562
"8039805"	"UBE2M"	"9040"	"ubiquitin-conjugating enzyme E2M"	2.89675e-07	9.47791	0.0354562
"8077499"	"LINC00312"	"29931"	"long intergenic non-protein coding RNA 312"	1.08001	7.72254	0.0354562
"7912004"	"GPR153"	"387509"	"G protein-coupled receptor 153"	2.00398e-07	8.92022	0.036184
"7967933"	"IFT88"	"8100"	"intraflagellar transport 88 homolog (Chlamydomonas)"	-3.53669e-07	7.58564	0.0362722
"7982564"	"SPRED1"	"161742"	"sprouty-related EVH1 domain containing 1"	-1.07377e-05	9.56696	0.0362722
"8012344"	"HES7"	"84667"	"hairy and enhancer of split 7 (Drosophila)"	6.79576e-08	8.19053	0.0362722
"8137219"	"C7orf29"	"113763"	"chromosome 7 open reading frame 29"	2.98963e-08	7.51107	0.0362722
"7927186"	"RASSF4"	"83937"	"Ras association (RalGDS/AF-6) domain family member 4"	-3.4268e-07	7.48047	0.0367344
"7932885"	"ARHGAP12"	"94134"	"Rho GTPase activating protein 12"	-0.68178	9.04396	0.0367344
"7943413"	"BIRC3"	"330"	"baculoviral IAP repeat containing 3"	-1.08007	8.14835	0.0367344
"7949754"	"CLCF1"	"23529"	"cardiotrophin-like cytokine factor 1"	0.589685	10.099	0.0367344
"8030831"	"ZNF175"	"7728"	"zinc finger protein 175"	0.697936	9.11457	0.0367344
"8080958"	"GPR27"	"2850"	"G protein-coupled receptor 27"	8.4793e-08	9.15127	0.0367344
"7913547"	"WNT4"	"54361"	"wingless-type MMTV integration site family member 4"	1.19463e-08	8.0866	0.0372258
"7937782"	"TSPAN32"	"10077"	"tetraspanin 32"	1.16301e-07	8.10203	0.0372258
"7942879"	"TMEM126B"	"55863"	"transmembrane protein 126B"	-3.45247e-07	8.35999	0.0372258
"7946781"	"PLEKHA7"	"144100"	"pleckstrin homology domain containing family A member 7"	0.000385666	7.48255	0.0372258
"7995525"	"NKD1"	"85407"	"naked cuticle homolog 1 (Drosophila)"	1.12463e-07	8.00457	0.0372258
"8002218"	"ESRP2"	"80004"	"epithelial splicing regulatory protein 2"	1.08291e-08	7.77624	0.0372258
"8024331"	"PLK5"	"126520"	"polo-like kinase 5"	1.17823e-08	8.44252	0.0372258
"8070933"	"FTCD"	"10841"	"formiminotransferase cyclodeaminase"	5.56044e-08	8.29632	0.0372258
"8076441"	"NFAM1"	"150372"	"NFAT activating protein with ITAM motif 1"	1.50438e-08	8.09767	0.0372258
"8104141"	"PLEKHG4B"	"153478"	"pleckstrin homology domain containing family G (with RhoGef domain) member 4B"	2.93666e-08	7.72515	0.0372258
"8109226"	"CDX1"	"1044"	"caudal type homeobox 1"	1.80516e-07	8.68695	0.0372258
"8142830"	"KCP"	"375616"	"kielin/chordin-like protein"	3.88571e-08	8.57269	0.0372258
"8173007"	"MIRLET7F2"	"406889"	"microRNA let-7f-2"	-5.78706e-08	6.83924	0.0372258
"8119386"	"TDRG1"	"732253"	"testis development related protein 1"	2.51899e-08	7.3578	0.0373251
"8088247"	"ARHGEF3"	"50650"	"Rho guanine nucleotide exchange factor (GEF) 3"	-1.00905	8.52371	0.0373252
"7959361"	"MLXIP"	"22877"	"MLX interacting protein"	0.745564	10.0097	0.0373587
"7929858"	"FAM178A"	"55719"	"family with sequence similarity 178 member A"	-2.7996e-07	8.09262	0.0377592
"7953878"	"CLEC2D"	"29121"	"C-type lectin domain family 2 member D"	-3.7062e-07	7.44852	0.0377592
"7963244"	"TFCP2"	"7024"	"transcription factor CP2"	-3.6948e-08	8.37932	0.0377592
"7999598"	"NTAN1"	"123803"	"N-terminal asparagine amidase"	-0.00403811	9.11383	0.0377592
"8030842"	"MIR99B"	"407056"	"microRNA 99b"	1.24554e-07	8.46961	0.0377592
"7920877"	"ARHGEF2"	"9181"	"Rho/Rac guanine nucleotide exchange factor (GEF) 2"	-0.303521	9.68551	0.0383796
"8075390"	"SEC14L4"	"284904"	"SEC14-like 4 (S. cerevisiae)"	1.61359e-08	7.73538	0.0383957
"8028770"	"ZNF546"	"339327"	"zinc finger protein 546"	-3.46256e-07	6.97258	0.038425
"8062557"	"PPP1R16B"	"26051"	"protein phosphatase 1 regulatory (inhibitor) subunit 16B"	1.94125e-07	7.57251	0.038425
"8041048"	"FOSL2"	"2355"	"FOS-like antigen 2"	-0.455698	10.0973	0.038923
"7945767"	"CDKN1C"	"1028"	"cyclin-dependent kinase inhibitor 1C (p57 Kip2)"	9.52352e-08	8.80175	0.0392997
"8048249"	"GPBAR1"	"151306"	"G protein-coupled bile acid receptor 1"	2.59688e-08	7.95875	0.0392997
"8110783"	"TERT"	"7015"	"telomerase reverse transcriptase"	7.94813e-08	8.18977	0.0392997
"8179070"	"TRIM15"	"89870"	"tripartite motif containing 15"	1.16163e-07	7.67377	0.0392997
"8057821"	"DNAH7"	"56171"	"dynein axonemal heavy chain 7"	-1.70188e-08	6.94268	0.0397384
"8037888"	"SLC8A2"	"6543"	"solute carrier family 8 (sodium/calcium exchanger) member 2"	6.86512e-08	7.8971	0.0398336
"7968260"	"GSX1"	"219409"	"GS homeobox 1"	9.94582e-08	8.85869	0.0401655
"8068401"	"CBR1"	"873"	"carbonyl reductase 1"	-0.195423	9.46855	0.0403817
"8068735"	"ZNF295-AS1"	"150142"	"ZNF295 antisense RNA 1 (non-protein coding)"	6.26781e-08	7.26599	0.0403817
"8154531"	"DENND4C"	"55667"	"DENN/MADD domain containing 4C"	-0.391978	9.5833	0.0403817
"8124469"	"GUSBP3"	"653188"	"glucuronidase beta pseudogene 3"	-0.341584	8.79487	0.0404004
"7946957"	"SAAL1"	"113174"	"serum amyloid A-like 1"	-1.0819e-07	7.79415	0.040718
"7965322"	"KITLG"	"4254"	"KIT ligand"	-0.764596	8.02061	0.040718
"8013812"	"PHF12"	"57649"	"PHD finger protein 12"	-1.42975e-06	9.08849	0.040718
"8024048"	"PRTN3"	"5657"	"proteinase 3"	1.15289e-07	8.57472	0.040718
"8040587"	"EFR3B"	"22979"	"EFR3 homolog B (S. cerevisiae)"	0.955098	8.54392	0.040718
"8064108"	"C20orf195"	"79025"	"chromosome 20 open reading frame 195"	5.65947e-08	7.80851	0.040718
"8104122"	"DUX4"	"22947"	"double homeobox 4"	7.85319e-08	8.69202	0.040718
"8110631"	"BTNL9"	"153579"	"butyrophilin-like 9"	7.14323e-08	7.68313	0.040718
"8126428"	"TRERF1"	"55809"	"transcriptional regulating factor 1"	-0.97083	7.76334	0.040718
"8140367"	"CCL24"	"6369"	"chemokine (C-C motif) ligand 24"	1.47429e-08	7.34589	0.040718
"8147543"	"C8orf47"	"203111"	"chromosome 8 open reading frame 47"	1.86777e-08	7.63022	0.040718
"7923974"	"MIR29C"	"407026"	"microRNA 29c"	-9.58355e-06	7.08224	0.0410542
"8029693"	"FOSB"	"2354"	"FBJ murine osteosarcoma viral oncogene homolog B"	1.41545	8.2619	0.0410542
"8064575"	"AVP"	"551"	"arginine vasopressin"	3.02025e-08	8.15872	0.0410542
"8024250"	"EFNA2"	"1943"	"ephrin-A2"	3.71491e-08	8.85417	0.0411816
"8178326"	"RNF39"	"80352"	"ring finger protein 39"	2.51049e-08	8.03959	0.0415356
"7955721"	"ZNF740"	"283337"	"zinc finger protein 740"	-1.19734e-07	8.64134	0.0415439
"7901804"	"INADL"	"10207"	"InaD-like (Drosophila)"	-6.58258e-08	7.88538	0.0416282
"7941122"	"SAC3D1"	"29901"	"SAC3 domain containing 1"	7.97338e-08	8.74459	0.0416282
"8098654"	"KLKB1"	"3818"	"kallikrein B plasma (Fletcher factor) 1"	-6.56373e-07	7.24089	0.0416282
"8079334"	"LIMD1"	"8994"	"LIM domains containing 1"	-0.379772	8.72871	0.0419167
"7959957"	"ULK1"	"8408"	"unc-51-like kinase 1 (C. elegans)"	0.721892	9.76918	0.0425618
"7922525"	"ASTN1"	"460"	"astrotactin 1"	9.32351e-09	7.78286	0.0433198
"8055096"	"AMMECR1L"	"83607"	"AMME chromosomal region gene 1-like"	1.10147e-06	8.74292	0.0433198
"7954729"	"FGD4"	"121512"	"FYVE RhoGEF and PH domain containing 4"	-0.891952	8.36915	0.0434277
"7945712"	"TH"	"7054"	"tyrosine hydroxylase"	3.50788e-08	8.15941	0.0435723
"8061653"	"C20orf160"	"140706"	"chromosome 20 open reading frame 160"	3.49254e-08	7.78718	0.0435723
"7954029"	"CDKN1B"	"1027"	"cyclin-dependent kinase inhibitor 1B (p27 Kip1)"	-3.27319e-06	8.88777	0.0438635
"7998692"	"NTHL1"	"4913"	"nth endonuclease III-like 1 (E. coli)"	8.33166e-08	8.12247	0.0438635
"8054997"	"MAP3K2"	"10746"	"mitogen-activated protein kinase kinase kinase 2"	0.532538	10.3781	0.0438635
"7949592"	"RIN1"	"9610"	"Ras and Rab interactor 1"	-5.71463e-07	8.70936	0.0439136
"7975799"	"FLVCR2"	"55640"	"feline leukemia virus subgroup C cellular receptor family member 2"	-0.334295	7.99693	0.0439136
"7980765"	"GPR68"	"8111"	"G protein-coupled receptor 68"	1.0343	8.26623	0.0439136
"8092836"	"CPN2"	"1370"	"carboxypeptidase N polypeptide 2"	3.96621e-07	8.33093	0.0439767
"7899220"	"ARID1A"	"8289"	"AT rich interactive domain 1A (SWI-like)"	-3.26626e-07	9.66194	0.0440068
"8069553"	"NRIP1"	"8204"	"nuclear receptor interacting protein 1"	0.438029	9.76568	0.044178
"7933872"	"EGR2"	"1959"	"early growth response 2"	1.61248	9.6104	0.0444001
"8025850"	"DOCK6"	"57572"	"dedicator of cytokinesis 6"	1.97752e-07	8.18992	0.0444001
"8133155"	"TPST1"	"8460"	"tyrosylprotein sulfotransferase 1"	0.579124	10.4396	0.0444348
"8131091"	"MAFK"	"7975"	"v-maf musculoaponeurotic fibrosarcoma oncogene homolog K (avian)"	2.05438e-07	8.53219	0.0447237
"8157922"	"LMX1B"	"4010"	"LIM homeobox transcription factor 1 beta"	1.48199e-08	7.98578	0.0450693
"7899343"	"GPR3"	"2827"	"G protein-coupled receptor 3"	5.14147e-08	8.91496	0.0459933
"7988987"	"ONECUT1"	"3175"	"one cut homeobox 1"	5.56466e-08	8.43692	0.0459933
"7898115"	"TMEM51"	"55092"	"transmembrane protein 51"	1.41329e-06	7.82584	0.0459967
"8059720"	"NMUR1"	"10316"	"neuromedin U receptor 1"	5.80066e-08	7.86811	0.0459967
"8008980"	"C17orf82"	"388407"	"chromosome 17 open reading frame 82"	1.97841e-08	7.38481	0.0460951
"8163491"	"WDR31"	"114987"	"WD repeat domain 31"	-8.07309e-08	7.99291	0.0461661
"7945645"	"KRTAP5-1"	"387264"	"keratin associated protein 5-1"	3.73043e-08	8.91992	0.0468754
"7978997"	"MAP4K5"	"11183"	"mitogen-activated protein kinase kinase kinase kinase 5"	0.30321	10.5073	0.0468754
"7993296"	"SHISA9"	"729993"	"shisa homolog 9 (Xenopus laevis)"	8.89922e-08	8.21893	0.0468754
"7999412"	"FAM18A"	"780776"	"family with sequence similarity 18 member A"	1.13902e-08	7.70903	0.0468754
"8022952"	"CELF4"	"56853"	"CUGBP Elav-like family member 4"	4.7177e-08	7.91494	0.0468754
"8039569"	"ZNF787"	"126208"	"zinc finger protein 787"	1.20825e-07	8.80526	0.0468754
"8139763"	"LOC389493"	"389493"	"hypothetical protein LOC389493"	2.05965e-08	8.42142	0.0468754
"8110688"	"SLC9A3"	"6550"	"solute carrier family 9 (sodium/hydrogen exchanger) member 3"	1.94712e-08	7.95684	0.0469758
"8133233"	"AUTS2"	"26053"	"autism susceptibility candidate 2"	0.780024	8.85705	0.0469839
"8142036"	"SRPK2"	"6733"	"SRSF protein kinase 2"	-3.65344e-07	9.07363	0.0470081
"8005097"	"HS3ST3B1"	"9953"	"heparan sulfate (glucosamine) 3-O-sulfotransferase 3B1"	0.799022	9.14186	0.0470761
"8138749"	"HOXA9"	"3205"	"homeobox A9"	-4.03645e-06	9.03469	0.0470761
"7934719"	"SFTPD"	"6441"	"surfactant protein D"	1.34213e-07	7.89899	0.0472273
"8006569"	"C17orf50"	"146853"	"chromosome 17 open reading frame 50"	2.84191e-08	8.30505	0.0472273
"7945394"	"ANO9"	"338440"	"anoctamin 9"	3.49404e-08	7.69742	0.0474588
"7946031"	"OR51V1"	"283111"	"olfactory receptor family 51 subfamily V member 1"	8.75015e-08	7.23104	0.0474588
"7970704"	"MTIF3"	"219402"	"mitochondrial translational initiation factor 3"	-2.63005e-07	8.51276	0.0474588
"8042867"	"WBP1"	"23559"	"WW domain binding protein 1"	1.40297e-07	10.8807	0.0474588
"8049799"	"ANO7"	"50636"	"anoctamin 7"	1.99413e-08	7.8622	0.0474588
"8148748"	"KIAA1875"	"340390"	"KIAA1875"	1.38408e-07	7.53523	0.0474588
"7962375"	"PRICKLE1"	"144165"	"prickle homolog 1 (Drosophila)"	1.04846	10.5548	0.0475606
"7973510"	"CPNE6"	"9362"	"copine VI (neuronal)"	5.78582e-08	7.60169	0.0475606
"7990582"	"SCAPER"	"49855"	"S-phase cyclin A-associated protein in the ER"	-2.28569e-07	7.85148	0.0475606
"7932186"	"DCLRE1C"	"64421"	"DNA cross-link repair 1C"	-8.07944e-07	8.18589	0.0477419
"7996468"	"ELMO3"	"79767"	"engulfment and cell motility 3"	4.17226e-08	7.60218	0.0477511
"7937713"	"SYT8"	"90019"	"synaptotagmin VIII"	3.08046e-08	8.19776	0.047946
"7915056"	"EPHA10"	"284656"	"EPH receptor A10"	9.27911e-08	7.11806	0.0481381
"7936516"	"HSPA12A"	"259217"	"heat shock 70kDa protein 12A"	5.20175e-07	8.67532	0.0481381
"8032834"	"LRG1"	"116844"	"leucine-rich alpha-2-glycoprotein 1"	7.80482e-09	7.89739	0.0481381
"8039759"	"ZNF497"	"162968"	"zinc finger protein 497"	1.77309e-08	8.18048	0.0481381
"8066475"	"KCNS1"	"3787"	"potassium voltage-gated channel delayed-rectifier subfamily S member 1"	1.0166e-07	7.29449	0.0481381
"8130715"	"PRR18"	"285800"	"proline rich 18"	5.36412e-08	8.53182	0.0481381
"8000903"	"ZNF747"	"65988"	"zinc finger protein 747"	2.42245e-07	8.75919	0.048322
"8019885"	"SMCHD1"	"23347"	"structural maintenance of chromosomes flexible hinge domain containing 1"	-0.168451	9.66263	0.048322
"8055862"	"ARL5A"	"26225"	"ADP-ribosylation factor-like 5A"	2.55789e-07	9.44711	0.048322
"8171350"	"TCEANC"	"170082"	"transcription elongation factor A (SII) N-terminal and central domain containing"	4.49048e-08	7.39259	0.048322
"8005512"	"PRPSAP2"	"5636"	"phosphoribosyl pyrophosphate synthetase-associated protein 2"	-8.67455e-07	8.03475	0.0484633
"7900510"	"CTPS"	"1503"	"CTP synthase"	0.400061	9.07767	0.0486497
"7931168"	"ACADSB"	"36"	"acyl-CoA dehydrogenase short/branched chain"	-1.84432e-07	7.82847	0.0486497
"8002523"	"FTSJD1"	"55783"	"FtsJ methyltransferase domain containing 1"	-4.72099e-07	8.34919	0.0486497
"8011462"	"C17orf85"	"55421"	"chromosome 17 open reading frame 85"	0.00420081	9.29148	0.0486497
"8016739"	"TOB1"	"10140"	"transducer of ERBB2 1"	-0.402475	9.8021	0.0486497
"8176419"	"TSPY2"	"64591"	"testis specific protein Y-linked 2"	9.96025e-07	9.30278	0.0486497
"8087669"	"NPRL2"	"10641"	"nitrogen permease regulator-like 2 (S. cerevisiae)"	-1.41944e-07	8.61731	0.0487218
"8093494"	"CRIPAK"	"285464"	"cysteine-rich PAK1 inhibitor"	-7.71083e-07	8.24785	0.0487218
"8140140"	"CLDN3"	"1365"	"claudin 3"	9.29411e-08	8.42592	0.0487218
"7947928"	"C1QTNF4"	"114900"	"C1q and tumor necrosis factor related protein 4"	1.54925e-08	8.61875	0.0489483
"7978970"	"CDKL1"	"8814"	"cyclin-dependent kinase-like 1 (CDC2-related kinase)"	9.23399e-07	7.8195	0.0489483
"7987439"	"GPR176"	"11245"	"G protein-coupled receptor 176"	-0.181033	9.78774	0.0489483
"8006896"	"TCAP"	"8557"	"titin-cap (telethonin)"	2.33006e-07	7.82378	0.0489483
"8056825"	"SP9"	"100131390"	"Sp9 transcription factor homolog (mouse)"	7.78087e-08	8.18685	0.0489483
"8150698"	"SNAI2"	"6591"	"snail homolog 2 (Drosophila)"	-0.556229	11.613	0.0489483
"7985016"	"SNX33"	"257364"	"sorting nexin 33"	-0.490987	9.44991	0.0490509
"8094271"	"MED28"	"80306"	"mediator complex subunit 28"	-3.52767e-07	9.41702	0.0490509
"8102135"	"CXXC4"	"80319"	"CXXC finger protein 4"	7.82079e-08	7.30575	0.0490509
"8071382"	"ZNF74"	"7625"	"zinc finger protein 74"	1.43096e-07	8.3895	0.0493794
"7988444"	"MYEF2"	"50804"	"myelin expression factor 2"	-1.40476e-06	7.59325	0.0494283
"8010061"	"SPHK1"	"8877"	"sphingosine kinase 1"	0.869875	9.64158	0.0497131
"8016590"	"FAM117A"	"81558"	"family with sequence similarity 117 member A"	-8.40597e-07	8.44065	0.0498575

## Sheet: late 12 h vs late 00 h
ID	Symbol	Entrez	Description	logFC	AveExpr	P.Adj
"7935746"	"BLOC1S2"	"282991"	"biogenesis of lysosomal organelles complex-1 subunit 2"	1.01535	9.68543	2.49722e-05
"8091260"	"SLC9A9"	"285195"	"solute carrier family 9 (sodium/hydrogen exchanger) member 9"	-0.836174	8.31538	2.49722e-05
"8077490"	"LMCD1"	"29995"	"LIM and cysteine-rich domains 1"	1.33169	10.2252	0.000112419
"7903867"	"KCNC4"	"3749"	"potassium voltage-gated channel Shaw-related subfamily member 4"	1.16602e-06	8.45304	0.000536563
"8129804"	"MAP3K5"	"4217"	"mitogen-activated protein kinase kinase kinase 5"	-1.01548	8.17662	0.000536563
"8150928"	"NSMAF"	"8439"	"neutral sphingomyelinase (N-SMase) activation associated factor"	-0.193948	9.79245	0.000536563
"7929816"	"SCD"	"6319"	"stearoyl-CoA desaturase (delta-9-desaturase)"	0.495422	11.857	0.000605566
"7944803"	"VWA5A"	"4013"	"von Willebrand factor A domain containing 5A"	-0.781872	8.55151	0.000605566
"7954810"	"LRRK2"	"120892"	"leucine-rich repeat kinase 2"	-0.157251	7.3758	0.000605566
"7993588"	"TMC7"	"79905"	"transmembrane channel-like 7"	1.49692	9.19634	0.000605566
"7902874"	"LRRC8C"	"84230"	"leucine rich repeat containing 8 family member C"	1.55976	9.09708	0.000883658
"7936115"	"SH3PXD2A"	"9644"	"SH3 and PX domains 2A"	1.1023	9.31234	0.000883658
"7943803"	"DIXDC1"	"85458"	"DIX domain containing 1"	0.999094	9.34811	0.000883658
"7979710"	"PLEK2"	"26499"	"pleckstrin 2"	1.50736	8.564	0.000883658
"7987439"	"GPR176"	"11245"	"G protein-coupled receptor 176"	-0.366389	9.78774	0.000883658
"8024485"	"GADD45B"	"4616"	"growth arrest and DNA-damage-inducible beta"	0.987804	9.61179	0.000883658
"8035896"	"TSHZ3"	"57616"	"teashirt zinc finger homeobox 3"	1.02571	10.1034	0.000883658
"7949916"	"CHKA"	"1119"	"choline kinase alpha"	-1.59273e-06	8.41443	0.000913879
"8056184"	"ITGB6"	"3694"	"integrin beta 6"	1.40514	7.38026	0.000913879
"8003892"	"SMTNL2"	"342527"	"smoothelin-like 2"	9.70952e-08	8.31079	0.000919912
"8022531"	"NPC1"	"4864"	"Niemann-Pick disease type C1"	-0.50442	10.2891	0.000930615
"7946781"	"PLEKHA7"	"144100"	"pleckstrin homology domain containing family A member 7"	0.000668622	7.48255	0.00104069
"8023598"	"RNF152"	"220441"	"ring finger protein 152"	1.42747	8.7283	0.00108133
"7991070"	"HDGFRP3"	"50810"	"hepatoma-derived growth factor related protein 3"	1.1208	10.6305	0.00129655
"8121031"	"SLC35A1"	"10559"	"solute carrier family 35 (CMP-sialic acid transporter) member A1"	-1.55148e-06	8.11594	0.00130818
"8147573"	"OSR2"	"116039"	"odd-skipped related 2 (Drosophila)"	-0.833073	8.45448	0.00137362
"7913211"	"PLA2G2E"	"30814"	"phospholipase A2 group IIE"	6.28571e-08	7.76744	0.00202634
"7950005"	"MRGPRF"	"116535"	"MAS-related GPR member F"	-1.01213	8.57398	0.00202634
"7961142"	"OLR1"	"4973"	"oxidized low density lipoprotein (lectin-like) receptor 1"	0.31543	7.17911	0.00202634
"7965322"	"KITLG"	"4254"	"KIT ligand"	-1.25406	8.02061	0.00202634
"8009502"	"KCNJ2"	"3759"	"potassium inwardly-rectifying channel subfamily J member 2"	-0.98711	8.05071	0.00202634
"8158431"	"PHYHD1"	"254295"	"phytanoyl-CoA dioxygenase domain containing 1"	-0.451214	8.86455	0.00202634
"8160435"	"IFNE"	"338376"	"interferon epsilon"	0.767883	7.93299	0.00202634
"7938683"	"OR7E14P"	"10819"	"olfactory receptor family 7 subfamily E member 14 pseudogene"	9.74507e-05	8.79602	0.00224805
"7997427"	"CMIP"	"80790"	"c-Maf inducing protein"	0.594518	9.65574	0.00224805
"8038890"	"HAS1"	"3036"	"hyaluronan synthase 1"	1.34934	9.77292	0.00224805
"8111153"	"MYO10"	"4651"	"myosin X"	0.836531	10.6609	0.00227325
"7946757"	"SOX6"	"55553"	"SRY (sex determining region Y)-box 6"	3.14272e-06	8.04557	0.00231987
"7953516"	"RPL13P5"	"283345"	"ribosomal protein L13 pseudogene 5"	-3.88221e-07	7.85208	0.00231987
"7959786"	"AACS"	"65985"	"acetoacetyl-CoA synthetase"	1.08345e-06	8.77418	0.00242632
"8015460"	"ACLY"	"47"	"ATP citrate lyase"	0.543389	11.7483	0.00271497
"7972461"	"SLC15A1"	"6564"	"solute carrier family 15 (oligopeptide transporter) member 1"	1.84228e-07	7.09037	0.0027267
"8070233"	"CLDN14"	"23562"	"claudin 14"	3.03267e-06	7.83517	0.00284204
"8124144"	"DEK"	"7913"	"DEK oncogene"	-0.210169	9.68489	0.00304491
"8109981"	"FGF18"	"8817"	"fibroblast growth factor 18"	1.43116	9.3966	0.00305943
"8025402"	"ANGPTL4"	"51129"	"angiopoietin-like 4"	1.71874	9.70072	0.00321598
"7900510"	"CTPS"	"1503"	"CTP synthase"	0.639367	9.07767	0.00324973
"8064978"	"JAG1"	"182"	"jagged 1"	1.30646	10.0073	0.00324973
"8063382"	"SNAI1"	"6615"	"snail homolog 1 (Drosophila)"	1.51338	9.0281	0.00361533
"7913609"	"ASAP3"	"55616"	"ArfGAP with SH3 domain ankyrin repeat and PH domain 3"	-0.723546	8.77481	0.0036394
"7923967"	"YOD1"	"55432"	"YOD1 OTU deubiquinating enzyme 1 homolog (S. cerevisiae)"	0.00883599	8.813	0.0036394
"7956842"	"LEMD3"	"23592"	"LEM domain containing 3"	0.000210344	8.93155	0.00377089
"8085283"	"C3orf24"	"115795"	"chromosome 3 open reading frame 24"	1.24108e-07	7.59527	0.00377089
"7948643"	"RAB3IL1"	"5866"	"RAB3A interacting protein (rabin3)-like 1"	-1.29293e-06	8.09314	0.00386513
"8127841"	"PGM3"	"5238"	"phosphoglucomutase 3"	0.74496	10.2562	0.00386513
"8137670"	"PDGFA"	"5154"	"platelet-derived growth factor alpha polypeptide"	0.855839	9.49144	0.00386513
"7932530"	"PIP4K2A"	"5305"	"phosphatidylinositol-5-phosphate 4-kinase type II alpha"	-0.326356	9.54797	0.00390314
"8002802"	"WDR59"	"79726"	"WD repeat domain 59"	-4.38587e-07	8.91279	0.00390314
"7995525"	"NKD1"	"85407"	"naked cuticle homolog 1 (Drosophila)"	1.57752e-07	8.00457	0.00414493
"8039484"	"IL11"	"3589"	"interleukin 11"	3.16752	9.69359	0.00414493
"8087252"	"MIR191"	"406966"	"microRNA 191"	8.46643e-08	7.56767	0.00414493
"8098263"	"PALLD"	"23022"	"palladin cytoskeletal associated protein"	0.664363	9.92765	0.00414493
"8131631"	"HDAC9"	"9734"	"histone deacetylase 9"	-1.06357e-06	7.56156	0.00414493
"8152255"	"SLC25A32"	"81034"	"solute carrier family 25 member 32"	0.557504	10.7685	0.00418353
"7978970"	"CDKL1"	"8814"	"cyclin-dependent kinase-like 1 (CDC2-related kinase)"	1.4071e-06	7.8195	0.00421111
"7928937"	"MINPP1"	"9562"	"multiple inositol-polyphosphate phosphatase 1"	0.432433	10.1277	0.00429322
"8131666"	"ITGB8"	"3696"	"integrin beta 8"	-1.38865	8.98421	0.00429322
"8054517"	"LOC151009"	"151009"	"hypothetical LOC151009"	-0.855463	9.24709	0.0042978
"8171313"	"ARHGAP6"	"395"	"Rho GTPase activating protein 6"	-1.26076	8.0725	0.0042978
"8114572"	"HBEGF"	"1839"	"heparin-binding EGF-like growth factor"	1.71209	10.1349	0.00435412
"7975799"	"FLVCR2"	"55640"	"feline leukemia virus subgroup C cellular receptor family member 2"	-0.483173	7.99693	0.00451873
"7946446"	"NRIP3"	"56675"	"nuclear receptor interacting protein 3"	0.956669	8.64032	0.00452398
"8077499"	"LINC00312"	"29931"	"long intergenic non-protein coding RNA 312"	1.45638	7.72254	0.00453068
"7943297"	"CEP57"	"9702"	"centrosomal protein 57kDa"	-5.54199e-05	8.83758	0.0045879
"8008662"	"RNF126P1"	"376412"	"ring finger protein 126 pseudogene 1"	1.06586e-07	8.23279	0.0045879
"7950271"	"FAM168A"	"23201"	"family with sequence similarity 168 member A"	1.05292	9.95551	0.00464223
"7996100"	"GPR97"	"222487"	"G protein-coupled receptor 97"	8.9552e-08	7.44053	0.00471359
"8094751"	"CHRNA9"	"55584"	"cholinergic receptor nicotinic alpha 9"	0.997849	7.39837	0.00475282
"7936322"	"GPAM"	"57678"	"glycerol-3-phosphate acyltransferase mitochondrial"	1.4993	9.23476	0.00479698
"8058258"	"TMEM237"	"65062"	"transmembrane protein 237"	0.00748912	9.02612	0.00490783
"7905789"	"IL6R"	"3570"	"interleukin 6 receptor"	-0.663794	8.24983	0.00506728
"8114829"	"YIPF5"	"81555"	"Yip1 domain family member 5"	0.373171	10.4405	0.00506728
"7927732"	"ARID5B"	"84159"	"AT rich interactive domain 5B (MRF1-like)"	-0.509272	10.7172	0.00538432
"7944302"	"PHLDB1"	"23187"	"pleckstrin homology-like domain family B member 1"	0.671462	9.69711	0.00538432
"8003298"	"SLC7A5"	"8140"	"solute carrier family 7 (amino acid transporter light chain L system) member 5"	0.561158	11.544	0.00538432
"8009243"	"MILR1"	"284021"	"mast cell immunoglobulin-like receptor 1"	-0.387494	8.74439	0.00538432
"8017867"	"FAM20A"	"54757"	"family with sequence similarity 20 member A"	-1.06434	9.00817	0.00538432
"8077441"	"BHLHE40"	"8553"	"basic helix-loop-helix family member e40"	0.982461	10.5181	0.00538432
"8113761"	"ZNF608"	"57507"	"zinc finger protein 608"	-0.822947	8.25506	0.00538432
"8138289"	"ETV1"	"2115"	"ets variant 1"	-0.753239	9.3822	0.00538432
"7916808"	"SLC35D1"	"23169"	"solute carrier family 35 (UDP-glucuronic acid/UDP-N-acetylgalactosamine dual transporter) member D1"	4.46051e-05	8.35871	0.00544121
"7949754"	"CLCF1"	"23529"	"cardiotrophin-like cytokine factor 1"	0.772118	10.099	0.00544121
"8004671"	"KDM6B"	"23135"	"lysine (K)-specific demethylase 6B"	1.44063	9.26755	0.00544121
"8004691"	"TMEM88"	"92162"	"transmembrane protein 88"	1.1567	8.40031	0.00544121
"8041206"	"LBH"	"81606"	"limb bud and heart development homolog (mouse)"	1.03657	9.31683	0.00544121
"8068353"	"SLC5A3"	"6526"	"solute carrier family 5 (sodium/myo-inositol cotransporter) member 3"	-0.502354	9.52295	0.00544121
"8097841"	"TRIM2"	"23321"	"tripartite motif containing 2"	-0.571456	8.63252	0.00544121
"8165271"	"LCN10"	"414332"	"lipocalin 10"	4.27944e-08	8.04253	0.00544121
"8180144"	"RGL2"	"5863"	"ral guanine nucleotide dissociation stimulator-like 2"	-0.00177027	9.08186	0.00544121
"7984364"	"SMAD3"	"4088"	"SMAD family member 3"	-1.20983	9.93657	0.00559971
"8136115"	"FAM40B"	"57464"	"family with sequence similarity 40 member B"	-0.647469	7.93239	0.00559971
"7931888"	"ANKRD16"	"54522"	"ankyrin repeat domain 16"	-7.52769e-08	7.49597	0.00567668
"8133155"	"TPST1"	"8460"	"tyrosylprotein sulfotransferase 1"	0.793707	10.4396	0.00567668
"8145603"	"PNOC"	"5368"	"prepronociceptin"	1.20424e-07	7.59719	0.00567668
"8119080"	"SRSF3"	"6428"	"serine/arginine-rich splicing factor 3"	0.250779	10.1245	0.00596251
"8020878"	"MAPRE2"	"10982"	"microtubule-associated protein RP/EB family member 2"	-0.00417896	9.04067	0.00606306
"8160637"	"B4GALT1"	"2683"	"UDP-Gal:betaGlcNAc beta 1 4- galactosyltransferase polypeptide 1"	0.311677	11.2499	0.00606306
"7967933"	"IFT88"	"8100"	"intraflagellar transport 88 homolog (Chlamydomonas)"	-4.49154e-07	7.58564	0.00610687
"7923173"	"MIR181B1"	"406955"	"microRNA 181b-1"	0.959719	8.08454	0.00612786
"7987192"	"SLC12A6"	"9990"	"solute carrier family 12 (potassium/chloride transporters) member 6"	-0.728797	9.42036	0.00612786
"8045499"	"HNMT"	"3176"	"histamine N-methyltransferase"	-0.650543	7.71608	0.00634621
"8117343"	"HFE"	"3077"	"hemochromatosis"	-8.10474e-07	7.96852	0.00634621
"7906995"	"UCK2"	"7371"	"uridine-cytidine kinase 2"	0.643803	10.1251	0.00638798
"8012883"	"HS3ST3A1"	"9955"	"heparan sulfate (glucosamine) 3-O-sulfotransferase 3A1"	0.7957	8.98345	0.00638798
"8154981"	"UNC13B"	"10497"	"unc-13 homolog B (C. elegans)"	-5.16827e-07	8.67348	0.00638798
"7924832"	"WNT9A"	"7483"	"wingless-type MMTV integration site family member 9A"	1.34696e-06	8.79062	0.00647585
"7959361"	"MLXIP"	"22877"	"MLX interacting protein"	0.9499	10.0097	0.00648633
"8148304"	"TRIB1"	"10221"	"tribbles homolog 1 (Drosophila)"	1.00362	9.61565	0.00651404
"8166730"	"CYBB"	"1536"	"cytochrome b-245 beta polypeptide"	2.84912e-08	7.00763	0.00651404
"7941639"	"BBS1"	"582"	"Bardet-Biedl syndrome 1"	-4.55332e-06	9.31807	0.00662888
"7990582"	"SCAPER"	"49855"	"S-phase cyclin A-associated protein in the ER"	-3.09673e-07	7.85148	0.00662888
"7999598"	"NTAN1"	"123803"	"N-terminal asparagine amidase"	-0.00513076	9.11383	0.00662888
"8001587"	"KIFC3"	"3801"	"kinesin family member C3"	6.59923e-07	8.49409	0.00662888
"8011462"	"C17orf85"	"55421"	"chromosome 17 open reading frame 85"	0.00575411	9.29148	0.00662888
"8037563"	"PPP1R13L"	"10848"	"protein phosphatase 1 regulatory (inhibitor) subunit 13 like"	0.818409	9.15313	0.00662888
"8042701"	"EMX1"	"2016"	"empty spiracles homeobox 1"	4.20711e-08	8.23955	0.00662888
"8044933"	"GLI2"	"2736"	"GLI family zinc finger 2"	1.06394	8.81959	0.00662888
"8163491"	"WDR31"	"114987"	"WD repeat domain 31"	-1.07688e-07	7.99291	0.00662888
"8127743"	"HMGN3"	"9324"	"high mobility group nucleosomal binding domain 3"	-2.32423e-07	7.70527	0.0068298
"8070961"	"LSS"	"4047"	"lanosterol synthase (2 3-oxidosqualene-lanosterol cyclase)"	-0.551637	9.68284	0.00691095
"8172443"	"TBC1D25"	"4943"	"TBC1 domain family member 25"	6.18789e-08	7.635	0.00700352
"8066451"	"RIMS4"	"140730"	"regulating synaptic membrane exocytosis 4"	3.75067e-08	7.48609	0.00701576
"8083214"	"CHST2"	"9435"	"carbohydrate (N-acetylglucosamine-6-O) sulfotransferase 2"	-0.00107993	8.93126	0.00701576
"8123936"	"NEDD9"	"4739"	"neural precursor cell expressed developmentally down-regulated 9"	2.20445	8.55648	0.00703994
"7931455"	"LRRC27"	"80313"	"leucine rich repeat containing 27"	-4.73392e-07	8.10148	0.00706329
"7950810"	"SYTL2"	"54843"	"synaptotagmin-like 2"	-7.61391e-07	7.38369	0.00706329
"7963366"	"KRT85"	"3891"	"keratin 85"	2.3332e-08	7.35405	0.00706329
"8020308"	"C18orf1"	"753"	"chromosome 18 open reading frame 1"	1.68818	8.24401	0.00706329
"8040587"	"EFR3B"	"22979"	"EFR3 homolog B (S. cerevisiae)"	1.2159	8.54392	0.00706329
"8092849"	"ATP13A3"	"79572"	"ATPase type 13A3"	0.542355	11.0447	0.00706329
"8154962"	"DNAJB5"	"25822"	"DnaJ (Hsp40) homolog subfamily B member 5"	0.808981	9.8981	0.00706329
"8172317"	"SYN1"	"6853"	"synapsin I"	3.30172e-07	7.98082	0.00706329
"8134098"	"CDK14"	"5218"	"cyclin-dependent kinase 14"	0.492706	9.83547	0.00711664
"8146550"	"SDCBP"	"6386"	"syndecan binding protein (syntenin)"	-0.467816	11.4056	0.00717454
"8054308"	"TBC1D8"	"11138"	"TBC1 domain family member 8 (with GRAM domain)"	-1.84115e-06	7.8163	0.00728857
"8146533"	"FAM110B"	"90362"	"family with sequence similarity 110 member B"	-0.733504	8.34139	0.00728857
"7915955"	"SPATA6"	"54558"	"spermatogenesis associated 6"	-0.410548	8.43138	0.00731118
"7983638"	"DTWD1"	"56986"	"DTW domain containing 1"	-0.614301	8.32592	0.00732293
"7913593"	"TCEA3"	"6920"	"transcription elongation factor A (SII) 3"	-0.962107	8.794	0.00768767
"7951928"	"DSCAML1"	"57453"	"Down syndrome cell adhesion molecule like 1"	2.64192e-08	7.53805	0.00788778
"8116086"	"DOK3"	"79930"	"docking protein 3"	3.03587e-07	8.02911	0.00788778
"8121685"	"DCBLD1"	"285761"	"discoidin CUB and LCCL domain containing 1"	1.235	9.77943	0.00788778
"8108510"	"ANKHD1-EIF4EBP3"	"404734"	"ANKHD1-EIF4EBP3 readthrough"	-7.14986e-07	9.58213	0.00811433
"8111772"	"DAB2"	"1601"	"disabled homolog 2 mitogen-responsive phosphoprotein (Drosophila)"	-0.646123	11.7343	0.00815394
"8127502"	"LINC00472"	"79940"	"long intergenic non-protein coding RNA 472"	-0.914861	8.10448	0.00815394
"7990528"	"SNUPN"	"10073"	"snurportin 1"	-0.000392501	9.10094	0.00821861
"8020495"	"CABLES1"	"91768"	"Cdk5 and Abl enzyme substrate 1"	-1.15413	8.29933	0.00821861
"8064014"	"SLC17A9"	"63910"	"solute carrier family 17 member 9"	0.561147	8.91416	0.00823582
"8018343"	"MIF4GD"	"57409"	"MIF4G domain containing"	-4.56365e-07	8.15704	0.00837495
"8067602"	"NKAIN4"	"128414"	"Na+/K+ transporting ATPase interacting 4"	1.92969e-08	7.52731	0.00839722
"8160431"	"MIR31HG"	"554202"	"MIR31 host gene (non-protein coding)"	0.655274	10.5892	0.00845093
"8092836"	"CPN2"	"1370"	"carboxypeptidase N polypeptide 2"	4.98497e-07	8.33093	0.00853655
"7976084"	"SPATA7"	"55812"	"spermatogenesis associated 7"	-4.59335e-07	7.80435	0.00854084
"7930311"	"GSTO2"	"119391"	"glutathione S-transferase omega 2"	1.0131	8.36874	0.00856757
"8153101"	"COL22A1"	"169044"	"collagen type XXII alpha 1"	2.05567e-07	7.91485	0.00857148
"8115397"	"C5orf4"	"10826"	"chromosome 5 open reading frame 4"	-1.24913	8.59702	0.00860974
"8150197"	"DUSP26"	"78986"	"dual specificity phosphatase 26 (putative)"	4.1504e-08	7.49777	0.00860974
"8164131"	"SCAI"	"286205"	"suppressor of cancer cell invasion"	-7.46278e-06	7.97074	0.00860974
"7958466"	"ACACB"	"32"	"acetyl-CoA carboxylase beta"	-9.01867e-07	7.88418	0.00883745
"7978997"	"MAP4K5"	"11183"	"mitogen-activated protein kinase kinase kinase kinase 5"	0.383109	10.5073	0.00883745
"7991815"	"PDIA2"	"64714"	"protein disulfide isomerase family A member 2"	8.75669e-08	7.64472	0.00883745
"7934733"	"ANXA11"	"311"	"annexin A11"	-0.576861	10.2561	0.00898288
"8105517"	"C5orf64"	"285668"	"chromosome 5 open reading frame 64"	7.40365e-08	7.27069	0.00898574
"8132036"	"WIPF3"	"644150"	"WAS/WASL interacting protein family member 3"	2.07369e-07	7.63266	0.00898574
"7942289"	"RNF121"	"55298"	"ring finger protein 121"	0.408804	8.74654	0.00900136
"7919872"	"FAM63A"	"55793"	"family with sequence similarity 63 member A"	-1.23604e-06	8.28179	0.00936868
"7935403"	"ARHGAP19"	"84986"	"Rho GTPase activating protein 19"	-5.18015e-07	7.83093	0.00936868
"8010271"	"PGS1"	"9489"	"phosphatidylglycerophosphate synthase 1"	-4.57771e-07	8.71384	0.00936868
"8023995"	"FSTL3"	"10272"	"follistatin-like 3 (secreted glycoprotein)"	0.996834	10.2902	0.00936868
"8030736"	"ACPT"	"93650"	"acid phosphatase testicular"	4.05218e-08	8.16264	0.00936868
"8147796"	"RIMS2"	"9699"	"regulating synaptic membrane exocytosis 2"	7.821e-08	7.29084	0.00936868
"7932186"	"DCLRE1C"	"64421"	"DNA cross-link repair 1C"	-1.01829e-06	8.18589	0.00948415
"8058498"	"FZD5"	"7855"	"frizzled family receptor 5"	-7.86556e-07	7.77587	0.00950487
"8128698"	"SESN1"	"27244"	"sestrin 1"	-0.420008	8.87856	0.00952593
"8119898"	"VEGFA"	"7422"	"vascular endothelial growth factor A"	0.83443	11.7956	0.00953636
"7896929"	"VWA1"	"64856"	"von Willebrand factor A domain containing 1"	1.02358e-07	8.67853	0.00974908
"8163775"	"MEGF9"	"1955"	"multiple EGF-like-domains 9"	-0.466762	9.22354	0.00974908
"8013923"	"GIT1"	"28964"	"G protein-coupled receptor kinase interacting ArfGAP 1"	-0.338754	9.55349	0.00989843
"8064904"	"FERMT1"	"55612"	"fermitin family member 1"	1.21013	7.98768	0.00989843
"8079334"	"LIMD1"	"8994"	"LIM domains containing 1"	-0.457482	8.72871	0.00989843
"7965359"	"ATP2B1"	"490"	"ATPase Ca++ transporting plasma membrane 1"	-0.800359	10.5362	0.00990663
"7971419"	"SIAH3"	"283514"	"seven in absentia homolog 3 (Drosophila)"	1.79238e-08	7.64948	0.00990663
"7973067"	"PNP"	"4860"	"purine nucleoside phosphorylase"	0.948737	9.92187	0.00990663
"8083876"	"SKIL"	"6498"	"SKI-like oncogene"	1.01324	9.9457	0.00990663
"8103695"	"MFAP3L"	"9848"	"microfibrillar-associated protein 3-like"	0.919576	7.64247	0.00990663
"7990729"	"CHRNB4"	"1143"	"cholinergic receptor nicotinic beta 4"	8.55148e-07	8.07834	0.010014
"7941004"	"CCDC88B"	"283234"	"coiled-coil domain containing 88B"	4.16518e-08	7.84767	0.0101763
"8048350"	"PLCD4"	"84812"	"phospholipase C delta 4"	-0.482701	7.72036	0.0101763
"8164810"	"RALGDS"	"5900"	"ral guanine nucleotide dissociation stimulator"	-5.96709e-07	8.49976	0.0101763
"8155148"	"TMEM8B"	"51754"	"transmembrane protein 8B"	-3.1819e-07	8.00667	0.0102854
"7963244"	"TFCP2"	"7024"	"transcription factor CP2"	-4.24646e-08	8.37932	0.0109517
"7991080"	"BNC1"	"646"	"basonuclin 1"	1.31767	8.81688	0.0109517
"7983051"	"SPTBN5"	"51332"	"spectrin beta non-erythrocytic 5"	1.14634e-08	7.46743	0.0109898
"7897482"	"PIK3CD"	"5293"	"phosphoinositide-3-kinase catalytic delta polypeptide"	0.001044	8.33493	0.0110733
"7897877"	"TNFRSF1B"	"7133"	"tumor necrosis factor receptor superfamily member 1B"	-1.27294	8.51815	0.0110733
"8079590"	"CAMP"	"820"	"cathelicidin antimicrobial peptide"	1.78934e-07	7.91318	0.0110733
"8101839"	"EIF4E"	"1977"	"eukaryotic translation initiation factor 4E"	2.39166e-06	7.75	0.0110733
"8138442"	"TWIST1"	"7291"	"twist homolog 1 (Drosophila)"	-1.36812	9.74599	0.0110733
"7942174"	"PPFIA1"	"8500"	"protein tyrosine phosphatase receptor type f polypeptide (PTPRF) interacting protein (liprin) alpha 1"	0.344801	10.3711	0.0110761
"8044346"	"LOC151009"	"151009"	"hypothetical LOC151009"	-0.661665	9.09509	0.0111192
"7954729"	"FGD4"	"121512"	"FYVE RhoGEF and PH domain containing 4"	-1.0542	8.36915	0.011369
"8035271"	"ABHD8"	"79575"	"abhydrolase domain containing 8"	-3.49005e-08	8.3458	0.0115953
"8082298"	"NUP210P1"	"255330"	"nucleoporin 210kDa pseudogene 1"	4.3968e-08	7.71677	0.0115953
"8054486"	"NPHP1"	"4867"	"nephronophthisis 1 (juvenile)"	-2.89417e-07	7.38531	0.0116116
"8007904"	"GOSR2"	"9570"	"golgi SNAP receptor complex member 2"	2.91048e-05	9.74323	0.011723
"8076403"	"NAGA"	"4668"	"N-acetylgalactosaminidase alpha-"	-1.63311e-05	8.97547	0.0119102
"8055862"	"ARL5A"	"26225"	"ADP-ribosylation factor-like 5A"	3.1117e-07	9.44711	0.0119106
"7968650"	"SERTM1"	"400120"	"serine-rich and transmembrane domain containing 1"	1.68664e-06	7.8091	0.0119268
"7964736"	"HMGA2"	"8091"	"high mobility group AT-hook 2"	-2.09903e-06	8.15447	0.0119278
"7945394"	"ANO9"	"338440"	"anoctamin 9"	4.19944e-08	7.69742	0.0120059
"7962375"	"PRICKLE1"	"144165"	"prickle homolog 1 (Drosophila)"	1.26035	10.5548	0.0120059
"8020973"	"FHOD3"	"80206"	"formin homology 2 domain containing 3"	0.64316	8.63914	0.0120059
"8026991"	"PGPEP1"	"54858"	"pyroglutamyl-peptidase I"	-6.60878e-06	8.32922	0.0120059
"8036835"	"CNTD2"	"79935"	"cyclin N-terminal domain containing 2"	6.21693e-08	7.97689	0.0120059
"8054997"	"MAP3K2"	"10746"	"mitogen-activated protein kinase kinase kinase 2"	0.624643	10.3781	0.0120059
"8142830"	"KCP"	"375616"	"kielin/chordin-like protein"	4.32779e-08	8.57269	0.0120059
"7947462"	"ABTB2"	"25841"	"ankyrin repeat and BTB (POZ) domain containing 2"	0.814429	8.78658	0.0120353
"7933204"	"C10orf10"	"11067"	"chromosome 10 open reading frame 10"	-0.936416	8.11971	0.0122618
"8157283"	"PRPF4"	"9128"	"PRP4 pre-mRNA processing factor 4 homolog (yeast)"	1.10847e-05	9.27395	0.0122736
"7930482"	"ADRA2A"	"150"	"adrenergic alpha-2A- receptor"	1.96121	9.26061	0.0123161
"8032371"	"FAM108A1"	"81926"	"family with sequence similarity 108 member A1"	3.34355e-07	9.06829	0.0123161
"8048518"	"TUBA4B"	"80086"	"tubulin alpha 4b (pseudogene)"	4.95184e-07	7.73678	0.0123161
"8159549"	"FUT7"	"2529"	"fucosyltransferase 7 (alpha (1 3) fucosyltransferase)"	1.1486e-07	7.9612	0.0123161
"8146687"	"ADHFE1"	"137872"	"alcohol dehydrogenase iron containing 1"	-4.75008e-06	7.50483	0.0124599
"8065433"	"C20orf3"	"57136"	"chromosome 20 open reading frame 3"	-4.21671e-07	8.79097	0.0124694
"8129181"	"GOPC"	"57120"	"golgi-associated PDZ and coiled-coil motif containing"	0.665298	10.0993	0.0124694
"7901804"	"INADL"	"10207"	"InaD-like (Drosophila)"	-7.54422e-08	7.88538	0.0126797
"7999642"	"KIAA0430"	"9665"	"KIAA0430"	-9.22996e-07	9.97259	0.0126797
"8143154"	"DGKI"	"9162"	"diacylglycerol kinase iota"	1.23722	9.14046	0.0126797
"7936408"	"DCLRE1A"	"9937"	"DNA cross-link repair 1A"	-7.69802e-07	7.50622	0.0128329
"8010783"	"UTS2R"	"2837"	"urotensin 2 receptor"	1.30197e-07	8.24165	0.0128329
"8012843"	"ZNF18"	"7566"	"zinc finger protein 18"	-1.51924e-07	7.73707	0.0128329
"8070083"	"TMEM50B"	"757"	"transmembrane protein 50B"	-4.22956e-07	8.39557	0.0128329
"8170635"	"ZNF275"	"10838"	"zinc finger protein 275"	3.14256e-05	9.02398	0.0128329
"7942697"	"CAPN5"	"726"	"calpain 5"	-5.05054e-06	8.9143	0.0129146
"8030831"	"ZNF175"	"7728"	"zinc finger protein 175"	0.759677	9.11457	0.012959
"7943413"	"BIRC3"	"330"	"baculoviral IAP repeat containing 3"	-1.17588	8.14835	0.0130825
"7962274"	"KIF21A"	"55605"	"kinesin family member 21A"	0.896269	8.11211	0.0130825
"8072189"	"EMID1"	"129080"	"EMI domain containing 1"	1.7136e-07	8.18031	0.0130825
"7929649"	"UBTD1"	"80019"	"ubiquitin domain containing 1"	1.17746e-05	9.43466	0.0131838
"8057990"	"ANKRD44"	"91526"	"ankyrin repeat domain 44"	0.996268	8.52229	0.0131838
"8071274"	"SEPT5-GP1BB"	"100526833"	"SEPT5-GP1BB readthrough"	8.18141e-07	8.6628	0.0131838
"8113214"	"GLRX"	"2745"	"glutaredoxin (thioltransferase)"	-0.446843	11.1235	0.0131838
"8142110"	"SYPL1"	"6856"	"synaptophysin-like 1"	-1.00072e-06	9.85985	0.0131838
"8152962"	"LRRC6"	"23639"	"leucine rich repeat containing 6"	-1.28247e-06	8.23615	0.0134065
"7950933"	"NOX4"	"50507"	"NADPH oxidase 4"	2.04308	8.28843	0.0134762
"8104141"	"PLEKHG4B"	"153478"	"pleckstrin homology domain containing family G (with RhoGef domain) member 4B"	3.20202e-08	7.72515	0.0134783
"7950838"	"PICALM"	"8301"	"phosphatidylinositol binding clathrin assembly protein"	0.321579	11.7926	0.0136017
"8109159"	"MIR145"	"406937"	"microRNA 145"	1.67931	9.66319	0.0136017
"7921144"	"SH2D2A"	"9047"	"SH2 domain containing 2A"	2.3713e-06	8.05266	0.0136557
"8155121"	"NPR2"	"4882"	"natriuretic peptide receptor B/guanylate cyclase B (atrionatriuretic peptide receptor B)"	-0.30005	9.15083	0.0136557
"8155770"	"SMC5"	"23137"	"structural maintenance of chromosomes 5"	0.977658	9.9412	0.0136557
"7984001"	"GCNT3"	"9245"	"glucosaminyl (N-acetyl) transferase 3 mucin type"	-1.65763e-06	7.87915	0.0137039
"7913727"	"MYOM3"	"127294"	"myomesin family member 3"	3.08369e-07	7.52114	0.0138564
"7916493"	"PPAP2B"	"8613"	"phosphatidic acid phosphatase type 2B"	-0.742089	11.9482	0.0138564
"7956038"	"MMP19"	"4327"	"matrix metallopeptidase 19"	-0.0417728	8.61599	0.0138564
"7973158"	"ARHGEF40"	"55701"	"Rho guanine nucleotide exchange factor (GEF) 40"	0.638854	9.00462	0.0138564
"8011924"	"PITPNM3"	"83394"	"PITPNM family member 3"	1.16072e-06	8.30994	0.0138564
"8053406"	"RETSAT"	"54884"	"retinol saturase (all-trans-retinol 13 14-reductase)"	-0.111607	9.13786	0.0138564
"8078962"	"EIF1B"	"10289"	"eukaryotic translation initiation factor 1B"	-0.524436	9.09653	0.0138564
"8088247"	"ARHGEF3"	"50650"	"Rho guanine nucleotide exchange factor (GEF) 3"	-1.09202	8.52371	0.0138564
"8094638"	"WDR19"	"57728"	"WD repeat domain 19"	-0.327601	8.7849	0.0138564
"8156506"	"PTPDC1"	"138639"	"protein tyrosine phosphatase domain containing 1"	0.368044	8.34588	0.0138564
"8156549"	"C9orf3"	"84909"	"chromosome 9 open reading frame 3"	2.90188e-07	8.30751	0.0138564
"8157700"	"RABGAP1"	"23637"	"RAB GTPase activating protein 1"	-1.10276e-06	9.85649	0.0138564
"8169240"	"PRPS1"	"5631"	"phosphoribosyl pyrophosphate synthetase 1"	0.739677	10.6387	0.0138564
"7902382"	"RABGGTB"	"5876"	"Rab geranylgeranyltransferase beta subunit"	0.290662	9.40504	0.0142019
"8006509"	"UNC45B"	"146862"	"unc-45 homolog B (C. elegans)"	2.404e-08	7.14105	0.0142019
"8035517"	"COMP"	"1311"	"cartilage oligomeric matrix protein"	1.44456	10.1758	0.0142019
"8064108"	"C20orf195"	"79025"	"chromosome 20 open reading frame 195"	6.23923e-08	7.80851	0.0142019
"8151310"	"EYA1"	"2138"	"eyes absent homolog 1 (Drosophila)"	-0.881489	8.40927	0.0142019
"8017106"	"TRIM37"	"4591"	"tripartite motif containing 37"	-9.18253e-07	9.05795	0.0143927
"7918622"	"SLC16A1"	"6566"	"solute carrier family 16 member 1 (monocarboxylic acid transporter 1)"	0.452792	9.42525	0.0144379
"8027398"	"PLEKHF1"	"79156"	"pleckstrin homology domain containing family F (with FYVE domain) member 1"	-0.0012015	8.44052	0.0144379
"8130528"	"RSPH3"	"83861"	"radial spoke 3 homolog (Chlamydomonas)"	-0.000125875	8.72627	0.014574
"7918869"	"NGF"	"4803"	"nerve growth factor (beta polypeptide)"	1.41741	9.48305	0.0147337
"7965040"	"PHLDA1"	"22822"	"pleckstrin homology-like domain family A member 1"	-0.694925	9.91581	0.0147337
"7937900"	"STIM1"	"6786"	"stromal interaction molecule 1"	-0.0735404	8.93874	0.0147858
"8092134"	"PLD1"	"5337"	"phospholipase D1 phosphatidylcholine-specific"	-1.09906	8.59019	0.0148237
"7929616"	"FRAT1"	"10023"	"frequently rearranged in advanced T-cell lymphomas"	-1.49909e-07	7.73251	0.0149808
"8065612"	"C20orf112"	"140688"	"chromosome 20 open reading frame 112"	0.629051	8.50247	0.015195
"8134030"	"STEAP1"	"26872"	"six transmembrane epithelial antigen of the prostate 1"	-0.611891	9.21603	0.0152287
"7927936"	"DDX21"	"9188"	"DEAD (Asp-Glu-Ala-Asp) box polypeptide 21"	0.362793	9.78846	0.015342
"8161618"	"APBA1"	"320"	"amyloid beta (A4) precursor protein-binding family A member 1"	0.00043231	8.07621	0.015342
"7909801"	"LYPLAL1"	"127018"	"lysophospholipase-like 1"	-1.89065e-07	7.5571	0.0154893
"8142036"	"SRPK2"	"6733"	"SRSF protein kinase 2"	-4.12653e-07	9.07363	0.0154893
"7898773"	"EPHA8"	"2046"	"EPH receptor A8"	1.13251e-07	7.72889	0.0156024
"8165538"	"ENTPD8"	"377841"	"ectonucleoside triphosphate diphosphohydrolase 8"	3.80653e-08	7.85195	0.0156024
"7933933"	"DNAJC12"	"56521"	"DnaJ (Hsp40) homolog subfamily C member 12"	0.79227	8.26572	0.0156084
"8155930"	"GCNT1"	"2650"	"glucosaminyl (N-acetyl) transferase 1 core 2"	-0.754277	9.38591	0.0156329
"8018803"	"SRSF2"	"6427"	"serine/arginine-rich splicing factor 2"	0.000166852	10.596	0.0157036
"8014066"	"EVI2A"	"2123"	"ecotropic viral integration site 2A"	-1.15663	7.94204	0.0157192
"7962250"	"CPNE8"	"144402"	"copine VIII"	-0.611588	8.53175	0.015751
"7898115"	"TMEM51"	"55092"	"transmembrane protein 51"	1.57107e-06	7.82584	0.0157811
"7902527"	"PTGFR"	"5737"	"prostaglandin F receptor (FP)"	-0.989876	8.75884	0.0157811
"7922162"	"SLC19A2"	"10560"	"solute carrier family 19 (thiamine transporter) member 2"	1.21729	9.25762	0.0157811
"7934920"	"LIPA"	"3988"	"lipase A lysosomal acid cholesterol esterase"	-0.234074	10.0133	0.0157811
"7959638"	"TCTN2"	"79867"	"tectonic family member 2"	-0.29432	9.05622	0.0157811
"7978272"	"CIDEB"	"27141"	"cell death-inducing DFFA-like effector b"	-5.43815e-06	7.85845	0.0157811
"8020955"	"MOCOS"	"55034"	"molybdenum cofactor sulfurase"	-0.403491	9.07529	0.0157811
"8067233"	"PMEPA1"	"56937"	"prostate transmembrane protein androgen induced 1"	2.14898	10.1267	0.0157811
"8120222"	"EFHC1"	"114327"	"EF-hand domain (C-terminal) containing 1"	-0.510906	8.83431	0.0157811
"8130102"	"KATNA1"	"11104"	"katanin p60 (ATPase containing) subunit A 1"	-1.50513e-07	8.10955	0.0157811
"8148821"	"SCXA"	"100129885"	"scleraxis homolog A (mouse)"	1.12784	8.94864	0.0157811
"8115543"	"EBF1"	"1879"	"early B-cell factor 1"	-0.746368	10.1806	0.0157839
"8135705"	"KCND2"	"3751"	"potassium voltage-gated channel Shal-related subfamily member 2"	-1.02622	8.054	0.0157839
"8094271"	"MED28"	"80306"	"mediator complex subunit 28"	-4.03162e-07	9.41702	0.0159027
"8068496"	"SIM2"	"6493"	"single-minded homolog 2 (Drosophila)"	1.62261e-05	8.57848	0.015931
"7912854"	"ESPNP"	"284729"	"espin pseudogene"	1.71763e-07	8.05718	0.0160187
"7925257"	"LYST"	"1130"	"lysosomal trafficking regulator"	-0.516127	8.48042	0.0161556
"7953873"	"OVOS"	"408186"	"ovostatin"	-1.00009e-06	6.73581	0.016158
"8122827"	"C6orf97"	"80129"	"chromosome 6 open reading frame 97"	-2.63903e-07	7.42598	0.0164011
"8008980"	"C17orf82"	"388407"	"chromosome 17 open reading frame 82"	2.17908e-08	7.38481	0.0167877
"7929990"	"PPRC1"	"23082"	"peroxisome proliferator-activated receptor gamma coactivator-related 1"	0.00146882	9.16386	0.0168024
"8000779"	"TBX6"	"6911"	"T-box 6"	1.21101e-07	7.50671	0.0168024
"8070141"	"CRYZL1"	"9946"	"crystallin zeta (quinone reductase)-like 1"	-4.63844e-07	8.35246	0.0169884
"8017344"	"LOC100129112"	"100129112"	"hypothetical protein LOC100129112"	0.00602094	8.09648	0.0170835
"7900001"	"TFAP2E"	"339488"	"transcription factor AP-2 epsilon (activating enhancer binding protein 2 epsilon)"	3.33915e-08	8.83923	0.0172907
"7930304"	"GSTO1"	"9446"	"glutathione S-transferase omega 1"	0.54179	9.48607	0.0172907
"7963020"	"DHH"	"50846"	"desert hedgehog"	1.23315e-07	7.8582	0.0172907
"7994576"	"RUNDC2C"	"440352"	"RUN domain containing 2C"	-0.00129023	8.18576	0.0172907
"8074131"	"SHANK3"	"85358"	"SH3 and multiple ankyrin repeat domains 3"	6.65176e-08	7.87739	0.0172907
"8085628"	"ANKRD28"	"23243"	"ankyrin repeat domain 28"	-0.682371	10.1023	0.0172907
"8157233"	"HSDL2"	"84263"	"hydroxysteroid dehydrogenase like 2"	-9.73497e-07	8.70122	0.0172907
"7989849"	"DENND4A"	"10260"	"DENN/MADD domain containing 4A"	-4.08022e-06	9.03148	0.0173663
"8026982"	"MPV17L2"	"84769"	"MPV17 mitochondrial membrane protein-like 2"	0.28787	9.92831	0.0174209
"8102415"	"CAMK2D"	"817"	"calcium/calmodulin-dependent protein kinase II delta"	-0.900611	10.3414	0.0174209
"7948229"	"SLC43A3"	"29015"	"solute carrier family 43 member 3"	-0.915057	10.4323	0.0174624
"8134981"	"TRIP6"	"7205"	"thyroid hormone receptor interactor 6"	-1.83121e-05	9.51357	0.0175399
"7955797"	"AMHR2"	"269"	"anti-Mullerian hormone receptor type II"	6.22755e-08	7.46941	0.0177034
"7922889"	"IVNS1ABP"	"10625"	"influenza virus NS1A binding protein"	1.01281	10.0301	0.0177311
"7991927"	"WFIKKN1"	"117166"	"WAP follistatin/kazal immunoglobulin kunitz and netrin domain containing 1"	1.4139e-07	8.15985	0.0177312
"7953012"	"WNT5B"	"81029"	"wingless-type MMTV integration site family member 5B"	1.08692e-06	8.45661	0.0177532
"8109157"	"MIR143"	"406935"	"microRNA 143"	0.0750348	7.87437	0.0177532
"7897006"	"MMP23B"	"8510"	"matrix metallopeptidase 23B"	5.58516e-08	8.53947	0.0178232
"7941843"	"SSH3"	"54961"	"slingshot homolog 3 (Drosophila)"	-5.5312e-07	8.51163	0.0178232
"8016878"	"CUEDC1"	"404093"	"CUE domain containing 1"	-6.33848e-07	9.0652	0.0178232
"8092201"	"TBL1XR1"	"79718"	"transducin (beta)-like 1 X-linked receptor 1"	-0.228595	10.4829	0.0178232
"8095545"	"RUFY3"	"22902"	"RUN and FYVE domain containing 3"	-1.16421e-06	9.03723	0.0178232
"7988970"	"KIAA1370"	"56204"	"KIAA1370"	-0.31316	8.73279	0.0178244
"8002882"	"CHST6"	"4166"	"carbohydrate (N-acetylglucosamine 6-O) sulfotransferase 6"	1.51183	8.61902	0.0178244
"7945377"	"SIGIRR"	"59307"	"single immunoglobulin and toll-interleukin 1 receptor (TIR) domain"	-1.43961e-07	8.15903	0.0178487
"8008723"	"EPX"	"8288"	"eosinophil peroxidase"	3.38775e-08	7.39794	0.0179134
"7923929"	"PIGR"	"5284"	"polymeric immunoglobulin receptor"	2.98952e-08	7.42477	0.0180011
"8011131"	"RILP"	"83547"	"Rab interacting lysosomal protein"	-6.4121e-07	8.32927	0.0180011
"8070665"	"SIK1"	"150094"	"salt-inducible kinase 1"	1.04305	8.71855	0.0180011
"7954631"	"FAR2"	"55711"	"fatty acyl CoA reductase 2"	-0.770871	9.09871	0.0181775
"7972750"	"COL4A1"	"1282"	"collagen type IV alpha 1"	0.558919	9.76131	0.0183731
"8004360"	"KCTD11"	"147040"	"potassium channel tetramerisation domain containing 11"	0.74881	8.74402	0.0184227
"8075886"	"IL2RB"	"3560"	"interleukin 2 receptor beta"	1.17439e-08	7.41943	0.0184227
"7990391"	"CYP1A1"	"1543"	"cytochrome P450 family 1 subfamily A polypeptide 1"	1.19382e-07	7.11466	0.0184825
"8068512"	"DSCR6"	"53820"	"Down syndrome critical region gene 6"	1.13824e-07	7.53049	0.0184825
"8089314"	"IFT57"	"55081"	"intraflagellar transport 57 homolog (Chlamydomonas)"	-4.54488e-07	9.12157	0.0184825
"7897860"	"TNFRSF8"	"943"	"tumor necrosis factor receptor superfamily member 8"	2.0457e-07	8.00276	0.0185648
"8121734"	"ASF1A"	"25842"	"ASF1 anti-silencing function 1 homolog A (S. cerevisiae)"	0.466324	9.51217	0.0190329
"8137219"	"C7orf29"	"113763"	"chromosome 7 open reading frame 29"	2.97624e-08	7.51107	0.0190329
"7942439"	"RELT"	"84957"	"RELT tumor necrosis factor receptor"	1.28721	8.56278	0.0191129
"7964810"	"MDM1"	"56890"	"Mdm1 nuclear protein homolog (mouse)"	-8.10552e-07	7.69392	0.0191129
"8069142"	"KRTAP10-4"	"386672"	"keratin associated protein 10-4"	4.67955e-07	8.4211	0.0191129
"8077204"	"APOC3"	"345"	"apolipoprotein C-III"	1.59109e-08	7.8111	0.0191129
"8145954"	"TACC1"	"6867"	"transforming acidic coiled-coil containing protein 1"	-1.12662e-06	9.68368	0.0191129
"8164607"	"FNBP1"	"23048"	"formin binding protein 1"	-0.000559167	9.0875	0.0191129
"7965357"	"GALNT4"	"8693"	"UDP-N-acetyl-alpha-D-galactosamine:polypeptide N-acetylgalactosaminyltransferase 4 (GalNAc-T4)"	-0.356944	8.65352	0.0191386
"8013965"	"SSH2"	"85464"	"slingshot homolog 2 (Drosophila)"	-0.000659939	8.40875	0.0191386
"8081055"	"CHMP2B"	"25978"	"chromatin modifying protein 2B"	0.0866654	9.14756	0.0191386
"8111993"	"FGF10"	"2255"	"fibroblast growth factor 10"	-1.19271	8.86154	0.0191386
"8070574"	"TFF2"	"7032"	"trefoil factor 2"	5.47403e-08	7.58204	0.0191428
"8093145"	"CEP19"	"84984"	"centrosomal protein 19kDa"	-3.38286e-07	7.40132	0.0197173
"8154531"	"DENND4C"	"55667"	"DENN/MADD domain containing 4C"	-0.401208	9.5833	0.0197173
"7923792"	"SLC45A3"	"85414"	"solute carrier family 45 member 3"	3.69378e-08	8.24795	0.0198839
"7897737"	"C1orf187"	"374946"	"chromosome 1 open reading frame 187"	1.89495	8.60249	0.0199535
"7915084"	"YRDC"	"79693"	"yrdC domain containing (E. coli)"	0.629076	9.53807	0.0199535
"8100834"	"GRSF1"	"2926"	"G-rich RNA sequence binding factor 1"	4.34877e-07	9.26191	0.0200124
"7942879"	"TMEM126B"	"55863"	"transmembrane protein 126B"	-3.44721e-07	8.35999	0.0200662
"7949104"	"RASGRP2"	"10235"	"RAS guanyl releasing protein 2 (calcium and DAG-regulated)"	2.04513e-08	7.71456	0.0200662
"7988767"	"CYP19A1"	"1588"	"cytochrome P450 family 19 subfamily A polypeptide 1"	-2.05499e-07	7.15043	0.0200662
"8119582"	"KIAA0240"	"23506"	"KIAA0240"	-3.18518e-07	8.65285	0.0200662
"8163257"	"LPAR1"	"1902"	"lysophosphatidic acid receptor 1"	-0.464165	11.1143	0.0200662
"7918857"	"TSPAN2"	"10100"	"tetraspanin 2"	2.36573	10.217	0.0200709
"7974316"	"FRMD6"	"122786"	"FERM domain containing 6"	0.740234	10.1199	0.0201085
"7924682"	"LEFTY2"	"7044"	"left-right determination factor 2"	3.72752e-07	8.35791	0.0201506
"7929145"	"HECTD2"	"143279"	"HECT domain containing 2"	1.03637	9.24416	0.0201506
"7958019"	"DRAM1"	"55332"	"DNA-damage regulated autophagy modulator 1"	-0.449625	10.7586	0.0201506
"7970262"	"CUL4A"	"8451"	"cullin 4A"	-2.41621e-07	9.27338	0.0201506
"8041781"	"EPAS1"	"2034"	"endothelial PAS domain protein 1"	-0.636043	10.8644	0.0201506
"8096130"	"CDS1"	"1040"	"CDP-diacylglycerol synthase (phosphatidate cytidylyltransferase) 1"	3.28141e-07	7.58168	0.0201506
"7926223"	"CAMK1D"	"57118"	"calcium/calmodulin-dependent protein kinase ID"	-0.495663	8.68263	0.0202567
"7949843"	"CABP2"	"51475"	"calcium binding protein 2"	1.5291e-07	8.65357	0.0203201
"8041000"	"GPN1"	"11321"	"GPN-loop GTPase 1"	1.45625e-06	9.01964	0.0203201
"8172715"	"CENPVL1"	"389857"	"centromere protein V-like 1"	1.16626e-07	8.46804	0.0203201
"7919197"	"POLR3GL"	"84265"	"polymerase (RNA) III (DNA directed) polypeptide G (32kD)-like"	-7.13086e-08	7.34942	0.0203224
"7911657"	"LOC728690"	"728690"	"hypothetical protein LOC728690"	5.19397e-08	7.80851	0.0205892
"8156897"	"C9orf30"	"91283"	"chromosome 9 open reading frame 30"	0.34192	10.2971	0.0205892
"7966189"	"FOXN4"	"121643"	"forkhead box N4"	4.18071e-08	7.95742	0.0206761
"8173551"	"PHKA1"	"5255"	"phosphorylase kinase alpha 1 (muscle)"	0.785197	8.35292	0.0206881
"8159265"	"PAEP"	"5047"	"progestagen-associated endometrial protein"	1.30004e-07	8.04305	0.0207379
"8179451"	"PPT2"	"9374"	"palmitoyl-protein thioesterase 2"	-6.94044e-07	8.14845	0.0208868
"8054020"	"FAM178B"	"51252"	"family with sequence similarity 178 member B"	5.4599e-08	7.76493	0.020967
"8100145"	"COMMD8"	"54951"	"COMM domain containing 8"	-5.05113e-07	8.03104	0.020967
"8104856"	"SPEF2"	"79925"	"sperm flagellar 2"	-3.09435e-07	7.07213	0.020967
"8005638"	"ALDH3A2"	"224"	"aldehyde dehydrogenase 3 family member A2"	-0.865416	9.36687	0.0210634
"8113691"	"DTWD2"	"285605"	"DTW domain containing 2"	-4.80717e-07	8.09413	0.0210709
"8142194"	"LAMB1"	"3912"	"laminin beta 1"	-0.306378	10.5131	0.0210709
"8021707"	"SOCS6"	"9306"	"suppressor of cytokine signaling 6"	0.465034	9.40214	0.0213307
"8033097"	"RFX2"	"5990"	"regulatory factor X 2 (influences HLA class II expression)"	-1.42153e-06	8.81497	0.0213307
"8059674"	"GPR55"	"9290"	"G protein-coupled receptor 55"	3.76631e-08	7.47364	0.0213307
"8108478"	"C5orf32"	"84418"	"chromosome 5 open reading frame 32"	-8.00337e-06	9.47046	0.0213307
"8163328"	"PTGR1"	"22949"	"prostaglandin reductase 1"	-1.3985e-06	8.79497	0.0213307
"8055096"	"AMMECR1L"	"83607"	"AMME chromosomal region gene 1-like"	1.12778e-06	8.74292	0.0213842
"7985016"	"SNX33"	"257364"	"sorting nexin 33"	-0.525453	9.44991	0.0215447
"8042356"	"MEIS1"	"4211"	"Meis homeobox 1"	-0.525714	8.6921	0.0215447
"8139276"	"PGAM2"	"5224"	"phosphoglycerate mutase 2 (muscle)"	1.0447e-07	8.19083	0.0215447
"8005097"	"HS3ST3B1"	"9953"	"heparan sulfate (glucosamine) 3-O-sulfotransferase 3B1"	0.836547	9.14186	0.0216617
"7963304"	"CELA1"	"1990"	"chymotrypsin-like elastase family member 1"	2.75652e-08	7.34489	0.0218805
"8071981"	"KIAA1671"	"85379"	"KIAA1671"	-0.00897756	8.71316	0.0220183
"8140319"	"HIP1"	"3092"	"huntingtin interacting protein 1"	0.577929	8.8812	0.0220183
"8165637"	"RNF208"	"727800"	"ring finger protein 208"	6.31997e-08	8.03009	0.0220183
"7995583"	"CHD9"	"80205"	"chromodomain helicase DNA binding protein 9"	0.404821	10.2503	0.0221485
"8110688"	"SLC9A3"	"6550"	"solute carrier family 9 (sodium/hydrogen exchanger) member 3"	2.02645e-08	7.95684	0.0221485
"8145782"	"MAK16"	"84549"	"MAK16 homolog (S. cerevisiae)"	0.258959	8.94833	0.0221485
"8157922"	"LMX1B"	"4010"	"LIM homeobox transcription factor 1 beta"	1.52437e-08	7.98578	0.022213
"8004763"	"GUCY2D"	"3000"	"guanylate cyclase 2D membrane (retina-specific)"	4.84977e-08	7.97673	0.0223308
"8006896"	"TCAP"	"8557"	"titin-cap (telethonin)"	2.47323e-07	7.82378	0.0223308
"7974816"	"SLC38A6"	"145389"	"solute carrier family 38 member 6"	-0.00103673	9.12681	0.0224461
"8068361"	"SLC5A3"	"6526"	"solute carrier family 5 (sodium/myo-inositol cotransporter) member 3"	-0.758949	10.5842	0.0224485
"8060675"	"CDC25B"	"994"	"cell division cycle 25 homolog B (S. pombe)"	-0.715173	9.24365	0.0224844
"8057821"	"DNAH7"	"56171"	"dynein axonemal heavy chain 7"	-1.68213e-08	6.94268	0.0225073
"8155754"	"MAMDC2"	"256691"	"MAM domain containing 2"	0.245706	8.01292	0.0225073
"7927233"	"FAM21C"	"253725"	"family with sequence similarity 21 member C"	-1.47307e-05	9.68289	0.0225302
"8022393"	"PTPN2"	"5771"	"protein tyrosine phosphatase non-receptor type 2"	-8.83858e-07	8.62616	0.022551
"8020847"	"DTNA"	"1837"	"dystrobrevin alpha"	-0.624206	8.21553	0.0226589
"8123405"	"C6orf123"	"26238"	"chromosome 6 open reading frame 123"	4.20402e-08	7.06145	0.0229395
"7905492"	"LCE3B"	"353143"	"late cornified envelope 3B"	4.5747e-07	8.82103	0.0230186
"8016590"	"FAM117A"	"81558"	"family with sequence similarity 117 member A"	-8.90927e-07	8.44065	0.0230286
"7955305"	"AQP6"	"363"	"aquaporin 6 kidney specific"	2.29199e-08	7.58464	0.0230564
"7971731"	"ATP7B"	"540"	"ATPase Cu++ transporting beta polypeptide"	3.5457e-07	7.43691	0.0230564
"7898521"	"IGSF21"	"84966"	"immunoglobin superfamily member 21"	8.27859e-08	7.72692	0.0231138
"7934852"	"GLUD1"	"2746"	"glutamate dehydrogenase 1"	-0.215622	11.5012	0.0231138
"7999889"	"GDE1"	"51573"	"glycerophosphodiester phosphodiesterase 1"	-0.186305	9.2316	0.0232659
"7912994"	"IFFO2"	"126917"	"intermediate filament family orphan 2"	0.710861	8.56691	0.0232856
"7924092"	"SLC30A1"	"7779"	"solute carrier family 30 (zinc transporter) member 1"	-0.50738	9.39329	0.0232856
"7933228"	"MARCH8"	"220972"	"membrane-associated ring finger (C3HC4) 8"	-0.268682	9.54611	0.0232856
"8160238"	"PSIP1"	"11168"	"PC4 and SFRS1 interacting protein 1"	-0.539079	8.74166	0.0232856
"7942798"	"USP35"	"57558"	"ubiquitin specific peptidase 35"	1.88596e-06	8.59007	0.023422
"7983350"	"EIF3J"	"8669"	"eukaryotic translation initiation factor 3 subunit J"	0.339449	9.44712	0.023422
"8064302"	"PCMTD2"	"55251"	"protein-L-isoaspartate (D-aspartate) O-methyltransferase domain containing 2"	-0.0122909	9.29669	0.023422
"8092707"	"LEPREL1"	"55214"	"leprecan-like 1"	0.741946	10.1548	0.023422
"8098084"	"ETFDH"	"2110"	"electron-transferring-flavoprotein dehydrogenase"	-3.33381e-05	8.46475	0.023422
"8081880"	"ADPRH"	"141"	"ADP-ribosylarginine hydrolase"	-7.88688e-07	7.36531	0.0234254
"8077728"	"LOC442075"	"442075"	"hypothetical LOC442075"	-8.93834e-07	8.03151	0.0236977
"7923233"	"KIF21B"	"23046"	"kinesin family member 21B"	7.99477e-08	7.61721	0.023748
"7927649"	"CISD1"	"55847"	"CDGSH iron sulfur domain 1"	-9.00803e-05	9.51864	0.023748
"8030842"	"MIR99B"	"407056"	"microRNA 99b"	1.20197e-07	8.46961	0.023748
"8081001"	"ROBO2"	"6092"	"roundabout axon guidance receptor homolog 2 (Drosophila)"	1.36165e-07	7.06064	0.023748
"8139207"	"INHBA"	"3624"	"inhibin beta A"	1.22498	11.8987	0.023748
"7926545"	"PLXDC2"	"84898"	"plexin domain containing 2"	0.813549	11.6122	0.0238104
"7970602"	"PARP4"	"143"	"poly (ADP-ribose) polymerase family member 4"	-0.362117	10.5926	0.0238104
"7980265"	"ACYP1"	"97"	"acylphosphatase 1 erythrocyte (common) type"	-0.680886	8.01311	0.0238104
"8000903"	"ZNF747"	"65988"	"zinc finger protein 747"	2.50809e-07	8.75919	0.0238104
"8048411"	"TTLL4"	"9654"	"tubulin tyrosine ligase-like family member 4"	-6.89252e-05	9.09264	0.0238104
"8003773"	"RAP1GAP2"	"23108"	"RAP1 GTPase activating protein 2"	5.06785e-07	7.91327	0.0238568
"8058350"	"ICA1L"	"130026"	"islet cell autoantigen 1 69kDa-like"	-9.11545e-07	7.3257	0.0238568
"8065359"	"CD93"	"22918"	"CD93 molecule"	5.44235e-08	7.14497	0.0238568
"8122336"	"C6orf115"	"58527"	"chromosome 6 open reading frame 115"	-0.000941959	8.09405	0.0238782
"8001507"	"BBS2"	"583"	"Bardet-Biedl syndrome 2"	-0.466797	8.96186	0.0238838
"8006409"	"CDK5R1"	"8851"	"cyclin-dependent kinase 5 regulatory subunit 1 (p35)"	6.5534e-08	8.11573	0.0239218
"8016947"	"BZRAP1"	"9256"	"benzodiazapine receptor (peripheral) associated protein 1"	4.77364e-08	7.84639	0.0239218
"8020226"	"SLMO1"	"10650"	"slowmo homolog 1 (Drosophila)"	6.7493e-08	7.89704	0.0239218
"8005661"	"SPECC1"	"92521"	"sperm antigen with calponin homology and coiled-coil domains 1"	0.69376	9.66784	0.0239808
"8034390"	"ZNF799"	"90576"	"zinc finger protein 799"	-0.000135556	7.63645	0.0239808
"8135277"	"MLL5"	"55904"	"myeloid/lymphoid or mixed-lineage leukemia 5 (trithorax homolog Drosophila)"	-0.239161	10.6122	0.0239808
"8040698"	"C2orf18"	"54978"	"chromosome 2 open reading frame 18"	-1.00131e-06	9.7284	0.0243077
"8113433"	"EFNA5"	"1946"	"ephrin-A5"	-0.905729	8.98828	0.0243968
"8004955"	"SHISA6"	"388336"	"shisa homolog 6 (Xenopus laevis)"	2.07246e-08	6.94371	0.0245026
"7938629"	"PDE3B"	"5140"	"phosphodiesterase 3B cGMP-inhibited"	-0.495605	7.43295	0.0245525
"7930194"	"CNNM2"	"54805"	"cyclin M2"	-8.09761e-07	8.42324	0.0245578
"7931281"	"FANK1"	"92565"	"fibronectin type III and ankyrin repeat domains 1"	2.66733e-07	7.51441	0.0245578
"8113796"	"C5orf63"	"401207"	"chromosome 5 open reading frame 63"	-8.94005e-07	7.83061	0.0245578
"8137798"	"PSMG3"	"84262"	"proteasome (prosome macropain) assembly chaperone 3"	-5.20022e-07	9.48902	0.0245578
"8158995"	"LCN1"	"3933"	"lipocalin 1 (tear prealbumin)"	1.69024e-07	7.2741	0.0245578
"8091411"	"TM4SF1"	"4071"	"transmembrane 4 L six family member 1"	-0.759286	11.6397	0.024684
"7949971"	"CPT1A"	"1374"	"carnitine palmitoyltransferase 1A (liver)"	-0.56957	9.24905	0.0247634
"7924172"	"NSL1"	"25936"	"NSL1 MIND kinetochore complex component homolog (S. cerevisiae)"	-3.57932e-07	9.62879	0.0249958
"7928171"	"SGPL1"	"8879"	"sphingosine-1-phosphate lyase 1"	0.3672	9.45548	0.0249958
"8154670"	"IFT74"	"80173"	"intraflagellar transport 74 homolog (Chlamydomonas)"	-0.000484547	8.54978	0.0250021
"7946742"	"CYP2R1"	"120227"	"cytochrome P450 family 2 subfamily R polypeptide 1"	-1.5046e-06	8.51607	0.025017
"7967072"	"COQ5"	"84274"	"coenzyme Q5 homolog methyltransferase (S. cerevisiae)"	-0.00048957	8.98363	0.025017
"7951485"	"SLC35F2"	"54733"	"solute carrier family 35 member F2"	0.472392	8.55239	0.0251329
"7900426"	"SMAP2"	"64744"	"small ArfGAP2"	-0.59186	9.23878	0.0254103
"8129418"	"PTPRK"	"5796"	"protein tyrosine phosphatase receptor type K"	0.406432	10.2057	0.0254103
"8009277"	"RGS9"	"8787"	"regulator of G-protein signaling 9"	1.77129e-08	7.13162	0.0256178
"8009666"	"RAB37"	"326624"	"RAB37 member RAS oncogene family"	8.8368e-08	7.38479	0.0256178
"8021113"	"C18orf25"	"147339"	"chromosome 18 open reading frame 25"	5.95658e-07	8.13208	0.0256178
"8041048"	"FOSL2"	"2355"	"FOS-like antigen 2"	-0.434307	10.0973	0.0256178
"8163972"	"RC3H2"	"54542"	"ring finger and CCCH-type domains 2"	0.296807	9.85125	0.0256178
"7899350"	"FAM76A"	"199870"	"family with sequence similarity 76 member A"	-0.277191	8.87375	0.025709
"7922656"	"ACBD6"	"84320"	"acyl-CoA binding domain containing 6"	-7.89841e-08	7.49906	0.025709
"7924619"	"ENAH"	"55740"	"enabled homolog (Drosophila)"	-0.436948	10.6951	0.025709
"7947928"	"C1QTNF4"	"114900"	"C1q and tumor necrosis factor related protein 4"	1.58789e-08	8.61875	0.025709
"7963502"	"KRT77"	"374454"	"keratin 77"	1.15598e-07	7.64707	0.025709
"8008933"	"BCAS3"	"54828"	"breast carcinoma amplified sequence 3"	-1.06704e-05	9.37419	0.025709
"8133413"	"LIMK1"	"3984"	"LIM domain kinase 1"	0.580691	10.1162	0.025709
"8179884"	"EHMT2"	"10919"	"euchromatic histone-lysine N-methyltransferase 2"	-1.25034e-06	8.60725	0.025709
"8174389"	"COL4A6"	"1288"	"collagen type IV alpha 6"	4.84587e-08	7.21508	0.0258165
"8167407"	"ERAS"	"3266"	"ES cell expressed Ras"	1.09441e-08	7.8692	0.0262155
"8063057"	"SNX21"	"90203"	"sorting nexin family member 21"	-0.421473	8.8383	0.0262427
"7942544"	"RNF169"	"254225"	"ring finger protein 169"	-5.4066e-07	9.22099	0.0263823
"8085255"	"PRRT3"	"285368"	"proline-rich transmembrane protein 3"	-3.49249e-07	8.264	0.0265623
"8087236"	"DALRD3"	"55152"	"DALR anticodon binding domain containing 3"	-9.27756e-07	9.18081	0.0268937
"7961757"	"ST8SIA1"	"6489"	"ST8 alpha-N-acetyl-neuraminide alpha-2 8-sialyltransferase 1"	-0.976532	7.99504	0.0269479
"7963670"	"MAP3K12"	"7786"	"mitogen-activated protein kinase kinase kinase 12"	-0.533104	8.87745	0.0269479
"7984626"	"SENP8"	"123228"	"SUMO/sentrin specific peptidase family member 8"	-3.80042e-07	7.98627	0.0269479
"8080938"	"MITF"	"4286"	"microphthalmia-associated transcription factor"	-0.727054	8.53951	0.0269479
"8055697"	"RBM43"	"375287"	"RNA binding motif protein 43"	-0.666829	8.49663	0.0270405
"8078187"	"PLCL2"	"23228"	"phospholipase C-like 2"	-0.308089	7.88212	0.0270405
"8022488"	"ABHD3"	"171586"	"abhydrolase domain containing 3"	-2.7803e-07	7.8129	0.0271579
"8007846"	"STH"	"246744"	"saitohin"	2.45807e-08	7.29485	0.0272174
"7947481"	"ELF5"	"2001"	"E74-like factor 5 (ets domain transcription factor)"	1.61071e-08	7.33714	0.0273694
"8095767"	"C4orf26"	"152816"	"chromosome 4 open reading frame 26"	2.05202	7.33961	0.0275034
"8142747"	"PAX4"	"5078"	"paired box 4"	1.22568e-08	7.39844	0.0277579
"7927560"	"FAM21A"	"387680"	"family with sequence similarity 21 member A"	-0.353935	9.93007	0.0278391
"8036787"	"FCGBP"	"8857"	"Fc fragment of IgG binding protein"	1.54691e-08	7.56746	0.0278391
"8098328"	"GALNT7"	"51809"	"UDP-N-acetyl-alpha-D-galactosamine:polypeptide N-acetylgalactosaminyltransferase 7 (GalNAc-T7)"	0.597893	9.42332	0.0279353
"7903854"	"SLC6A17"	"388662"	"solute carrier family 6 member 17"	0.829358	7.88878	0.0279787
"7920877"	"ARHGEF2"	"9181"	"Rho/Rac guanine nucleotide exchange factor (GEF) 2"	-0.282951	9.68551	0.0279787
"7931500"	"GPR123"	"84435"	"G protein-coupled receptor 123"	1.10457e-07	7.63632	0.0279787
"8046147"	"BBS5"	"129880"	"Bardet-Biedl syndrome 5"	-8.49708e-07	8.12964	0.0279787
"8055173"	"CCDC74A"	"90557"	"coiled-coil domain containing 74A"	-3.21046e-07	8.24195	0.0279787
"8059177"	"TUBA4A"	"7277"	"tubulin alpha 4a"	1.14487	10.1016	0.0279787
"8128737"	"MICAL1"	"64780"	"microtubule associated monoxygenase calponin and LIM domain containing 1"	-7.66073e-07	8.58465	0.0279787
"8128726"	"PPIL6"	"285755"	"peptidylprolyl isomerase (cyclophilin)-like 6"	-5.72997e-07	7.79489	0.0280851
"8126402"	"TRERF1"	"55809"	"transcriptional regulating factor 1"	-0.722119	8.22265	0.028193
"7896761"	"SAMD11"	"148398"	"sterile alpha motif domain containing 11"	6.46707e-07	8.45729	0.0283847
"7985233"	"RASGRF1"	"5923"	"Ras protein-specific guanine nucleotide-releasing factor 1"	1.26553e-07	7.1358	0.0283847
"8050557"	"SDC1"	"6382"	"syndecan 1"	0.998041	9.26246	0.0283847
"8098556"	"CCDC111"	"201973"	"coiled-coil domain containing 111"	-3.34653e-07	7.45091	0.0283847
"8069943"	"URB1"	"9875"	"URB1 ribosome biogenesis 1 homolog (S. cerevisiae)"	0.263785	8.8323	0.0284258
"8027049"	"KLHL26"	"55295"	"kelch-like 26 (Drosophila)"	0.704643	8.7202	0.0286154
"8146945"	"GDAP1"	"54332"	"ganglioside-induced differentiation-associated protein 1"	-3.20684e-07	7.96583	0.0286616
"7927606"	"PRKG1"	"5592"	"protein kinase cGMP-dependent type I"	-0.344829	8.46982	0.0288681
"7907160"	"ATP1B1"	"481"	"ATPase Na+/K+ transporting beta 1 polypeptide"	1.286	8.98241	0.0289075
"8082673"	"ACPP"	"55"	"acid phosphatase prostate"	2.58949e-08	6.93802	0.0290842
"8065396"	"CST9L"	"128821"	"cystatin 9-like"	3.03233e-08	7.14151	0.0291532
"7900654"	"TMEM125"	"128218"	"transmembrane protein 125"	1.38129e-08	7.90021	0.0294717
"8008700"	"FLJ11710"	"79904"	"hypothetical protein FLJ11710"	4.1707e-08	7.30689	0.0294717
"7923974"	"MIR29C"	"407026"	"microRNA 29c"	-9.02269e-06	7.08224	0.0298637
"8008113"	"CALCOCO2"	"10241"	"calcium binding and coiled-coil domain 2"	-0.155943	9.92399	0.0298637
"8016640"	"HILS1"	"373861"	"histone linker H1 domain spermatid-specific 1"	2.35413e-08	7.90021	0.0298637
"8133233"	"AUTS2"	"26053"	"autism susceptibility candidate 2"	0.760151	8.85705	0.0298637
"8142232"	"LAMB4"	"22798"	"laminin beta 4"	1.90722e-08	6.75392	0.0298637
"7972021"	"TBC1D4"	"9882"	"TBC1 domain family member 4"	-0.502027	8.79073	0.0298893
"7915870"	"ATPAF1"	"64756"	"ATP synthase mitochondrial F1 complex assembly factor 1"	-8.60992e-08	8.01571	0.0299314
"7919193"	"NUDT4P1"	"440672"	"nudix (nucleoside diphosphate linked moiety X)-type motif 4 pseudogene 1"	0.315694	11.2977	0.0299314
"7919305"	"PRKAB2"	"5565"	"protein kinase AMP-activated beta 2 non-catalytic subunit"	0.462488	9.90971	0.0299314
"8026638"	"MYO9B"	"4650"	"myosin IXB"	0.244136	10.1621	0.0299314
"8033744"	"OR7E19P"	"26651"	"olfactory receptor family 7 subfamily E member 19 pseudogene"	5.94049e-08	7.24269	0.0299314
"8058695"	"BARD1"	"580"	"BRCA1 associated RING domain 1"	-0.27149	7.97412	0.0299314
"7992656"	"AMDHD2"	"51005"	"amidohydrolase domain containing 2"	-6.7455e-07	8.70735	0.0300362
"7949592"	"RIN1"	"9610"	"Ras and Rab interactor 1"	-5.45225e-07	8.70936	0.0301192
"7955142"	"CACNB3"	"784"	"calcium channel voltage-dependent beta 3 subunit"	-0.350752	8.90679	0.0301192
"8131479"	"MIOS"	"54468"	"missing oocyte meiosis regulator homolog (Drosophila)"	0.429128	9.5019	0.0302956
"7937709"	"KRTAP5-6"	"440023"	"keratin associated protein 5-6"	2.02667e-07	7.74758	0.0303529
"7908672"	"PKP1"	"5317"	"plakophilin 1 (ectodermal dysplasia/skin fragility syndrome)"	0.00102302	8.0924	0.0303744
"7907702"	"SOAT1"	"6646"	"sterol O-acyltransferase 1"	-0.497879	9.34746	0.0305145
"7937713"	"SYT8"	"90019"	"synaptotagmin VIII"	3.00714e-08	8.19776	0.0305204
"7963084"	"FAM186B"	"84070"	"family with sequence similarity 186 member B"	1.72954e-07	7.32725	0.0305204
"7965090"	"CSRP2"	"1466"	"cysteine and glycine-rich protein 2"	1.31163	9.01911	0.0305204
"7988987"	"ONECUT1"	"3175"	"one cut homeobox 1"	5.34554e-08	8.43692	0.0305204
"8086457"	"CYP8B1"	"1582"	"cytochrome P450 family 8 subfamily B polypeptide 1"	5.0243e-08	7.07406	0.0305204
"8090314"	"ALDH1L1"	"10840"	"aldehyde dehydrogenase 1 family member L1"	2.0659e-08	7.61671	0.0305204
"8131475"	"C1GALT1"	"56913"	"core 1 synthase glycoprotein-N-acetylgalactosamine 3-beta-galactosyltransferase 1"	-0.736993	9.77041	0.0305204
"8155898"	"PCSK5"	"5125"	"proprotein convertase subtilisin/kexin type 5"	0.951799	8.42	0.0305204
"8115957"	"HK3"	"3101"	"hexokinase 3 (white cell)"	3.00838e-08	7.35408	0.0305416
"8147721"	"FLJ45248"	"401472"	"FLJ45248 protein"	1.04804e-06	7.82811	0.0305416
"8132209"	"ZNRF2P1"	"441208"	"zinc and ring finger 2 pseudogene 1"	1.41093e-07	9.04311	0.0308026
"7992379"	"EME2"	"197342"	"essential meiotic endonuclease 1 homolog 2 (S. pombe)"	6.90921e-08	8.40626	0.030915
"8004957"	"DNAH9"	"1770"	"dynein axonemal heavy chain 9"	1.01078e-08	7.18404	0.030915
"7967641"	"TMEM132D"	"121256"	"transmembrane protein 132D"	2.17953e-08	7.47677	0.0309359
"8152280"	"LRP12"	"29967"	"low density lipoprotein receptor-related protein 12"	0.390422	9.34926	0.0313342
"8079426"	"TMIE"	"259236"	"transmembrane inner ear"	1.25463e-07	7.51098	0.0314123
"7939131"	"WT1-AS"	"51352"	"WT1 antisense RNA (non-protein coding)"	1.03409e-08	7.21509	0.0315379
"8060539"	"PTPRA"	"5786"	"protein tyrosine phosphatase receptor type A"	-2.98252e-07	9.20469	0.0315379
"8091283"	"PLOD2"	"5352"	"procollagen-lysine 2-oxoglutarate 5-dioxygenase 2"	0.534807	12.0248	0.0315379
"8094456"	"C4orf52"	"389203"	"chromosome 4 open reading frame 52"	-8.69463e-08	8.40029	0.0315379
"8005048"	"MYOCD"	"93649"	"myocardin"	7.23182e-07	7.17135	0.0317473
"8088397"	"ACOX2"	"8309"	"acyl-CoA oxidase 2 branched chain"	-0.501375	8.84074	0.0317473
"8081375"	"FAM55C"	"91775"	"family with sequence similarity 55 member C"	-5.13265e-07	8.64191	0.0318492
"8095043"	"RASL11B"	"65997"	"RAS-like family 11 member B"	1.79963	7.89695	0.0321852
"8046186"	"KLHL23"	"151230"	"kelch-like 23 (Drosophila)"	-4.61386e-07	7.08772	0.0322032
"8053775"	"ZNF514"	"84874"	"zinc finger protein 514"	-2.04807e-07	7.71085	0.0322032
"8104035"	"SORBS2"	"8470"	"sorbin and SH3 domain containing 2"	0.765829	9.44345	0.0322032
"8118147"	"LTB"	"4050"	"lymphotoxin beta (TNF superfamily member 3)"	1.81881e-08	7.53277	0.0322032
"7938231"	"PPFIBP2"	"8495"	"PTPRF interacting protein binding protein 2 (liprin beta 2)"	-2.1871e-05	8.24049	0.0322194
"8018823"	"TMC6"	"11322"	"transmembrane channel-like 6"	1.0291e-08	8.20962	0.0322194
"8179848"	"HSPA1L"	"3305"	"heat shock 70kDa protein 1-like"	-5.29651e-07	7.48432	0.0323037
"7942503"	"PPME1"	"51400"	"protein phosphatase methylesterase 1"	0.245713	10.5437	0.0323134
"8085195"	"LHFPL4"	"375323"	"lipoma HMGIC fusion partner-like 4"	5.44818e-08	8.05733	0.0323134
"7899244"	"PIGV"	"55650"	"phosphatidylinositol glycan anchor biosynthesis class V"	-0.377919	8.93481	0.032387
"8136535"	"C7orf55"	"154791"	"chromosome 7 open reading frame 55"	8.15179e-08	8.01003	0.0326761
"8145085"	"POLR3D"	"661"	"polymerase (RNA) III (DNA directed) polypeptide D 44kDa"	0.363772	9.88237	0.0326761
"7949080"	"NRXN2"	"9379"	"neurexin 2"	-1.60982e-06	8.78276	0.032903
"8152606"	"SNTB1"	"6641"	"syntrophin beta 1 (dystrophin-associated protein A1 59kDa basic component 1)"	-0.459931	9.84637	0.032956
"7959957"	"ULK1"	"8408"	"unc-51-like kinase 1 (C. elegans)"	0.669423	9.76918	0.0329715
"8069148"	"KRTAP10-8"	"386681"	"keratin associated protein 10-8"	3.05641e-08	8.30705	0.0329791
"7912511"	"KIAA2013"	"90231"	"KIAA2013"	1.16997e-07	9.24791	0.0331563
"7907893"	"MR1"	"3140"	"major histocompatibility complex class I-related"	-0.233914	9.25334	0.0331674
"8090678"	"MRPL3"	"11222"	"mitochondrial ribosomal protein L3"	0.286905	10.2217	0.0331674
"8163733"	"CDK5RAP2"	"55755"	"CDK5 regulatory subunit associated protein 2"	-5.44807e-07	8.83779	0.0331674
"8028991"	"CYP2S1"	"29785"	"cytochrome P450 family 2 subfamily S polypeptide 1"	2.46566e-08	8.03519	0.0331826
"8042925"	"SEMA4F"	"10505"	"sema domain immunoglobulin domain (Ig) transmembrane domain (TM) and short cytoplasmic domain (semaphorin) 4F"	-4.27034e-07	8.14814	0.0331826
"8083594"	"PTX3"	"5806"	"pentraxin 3 long"	-1.52974	10.434	0.0331826
"8111677"	"LIFR"	"3977"	"leukemia inhibitory factor receptor alpha"	-0.309648	9.15037	0.0331826
"8116445"	"FLT4"	"2324"	"fms-related tyrosine kinase 4"	8.59959e-08	7.6158	0.0332292
"8099304"	"ACOX3"	"8310"	"acyl-CoA oxidase 3 pristanoyl"	0.318375	9.02234	0.0334904
"8007397"	"PSME3"	"10197"	"proteasome (prosome macropain) activator subunit 3 (PA28 gamma; Ki)"	5.99966e-07	10.7259	0.033549
"8147313"	"TMEM67"	"91147"	"transmembrane protein 67"	-1.11683e-06	8.02298	0.0336606
"8059026"	"MIR375"	"494324"	"microRNA 375"	5.39028e-08	7.5776	0.0337212
"7938090"	"CCKBR"	"887"	"cholecystokinin B receptor"	7.44562e-08	8.13311	0.0337531
"8040469"	"LOC100131373"	"100131373"	"hypothetical LOC100131373"	9.04902e-09	7.62496	0.0337531
"8167270"	"FTSJ1"	"24140"	"FtsJ homolog 1 (E. coli)"	0.298073	9.34527	0.0337531
"7902074"	"LEPR"	"3953"	"leptin receptor"	-0.388404	10.331	0.0338776
"7936777"	"NSMCE4A"	"54780"	"non-SMC element 4 homolog A (S. cerevisiae)"	-0.0771556	8.64792	0.0338776
"7992460"	"NPW"	"283869"	"neuropeptide W"	5.46665e-08	8.32526	0.0339633
"8105436"	"MAP3K1"	"4214"	"mitogen-activated protein kinase kinase kinase 1"	-3.90825e-07	8.00321	0.0339633
"8117178"	"NRSN1"	"140767"	"neurensin 1"	1.55523e-07	7.37222	0.0339633
"8126066"	"MTCH1"	"23787"	"mitochondrial carrier 1"	5.01773e-07	10.0155	0.0339633
"8061447"	"PYGB"	"5834"	"phosphorylase glycogen; brain"	-0.588788	10.6996	0.0340677
"8126428"	"TRERF1"	"55809"	"transcriptional regulating factor 1"	-0.881935	7.76334	0.0340677
"7920799"	"YY1AP1"	"55249"	"YY1 associated protein 1"	-1.87787e-08	9.34803	0.0340926
"7915951"	"LOC100128922"	"100128922"	"connexin"	-7.93461e-08	6.40498	0.0343014
"8040265"	"KCNF1"	"3754"	"potassium voltage-gated channel subfamily F member 1"	3.95189e-08	8.07177	0.0343014
"8079753"	"DAG1"	"1605"	"dystroglycan 1 (dystrophin-associated glycoprotein 1)"	-9.64703e-07	9.80301	0.0343014
"8104074"	"MTNR1A"	"4543"	"melatonin receptor 1A"	4.98253e-08	7.62707	0.0343014
"7954090"	"EMP1"	"2012"	"epithelial membrane protein 1"	-0.6701	11.224	0.0343351
"8020551"	"LAMA3"	"3909"	"laminin alpha 3"	-1.23805e-06	7.84096	0.0344144
"8098654"	"KLKB1"	"3818"	"kallikrein B plasma (Fletcher factor) 1"	-5.9897e-07	7.24089	0.0344144
"8115941"	"GPRIN1"	"114787"	"G protein regulated inducer of neurite outgrowth 1"	7.91865e-08	8.46169	0.0344144
"8150287"	"WHSC1L1"	"54904"	"Wolf-Hirschhorn syndrome candidate 1-like 1"	-1.63786e-07	9.51892	0.0344651
"7952132"	"SLC37A4"	"2542"	"solute carrier family 37 (glucose-6-phosphate transporter) member 4"	-2.38459e-07	8.52695	0.0344775
"7966690"	"TBX3"	"6926"	"T-box 3"	0.886698	9.86845	0.0344775
"7972899"	"DKFZp451A211"	"400169"	"DKFZp451A211 protein"	2.79469e-07	7.84489	0.0344775
"8091991"	"MECOM"	"2122"	"MDS1 and EVI1 complex locus"	1.80705e-07	7.77038	0.0344775
"8100994"	"CXCL2"	"2920"	"chemokine (C-X-C motif) ligand 2"	-1.02852	8.84071	0.0344775
"7976216"	"C14orf159"	"80017"	"chromosome 14 open reading frame 159"	-0.369976	8.51471	0.0346024
"8010061"	"SPHK1"	"8877"	"sphingosine kinase 1"	0.837829	9.64158	0.0346024
"7963988"	"SMARCC2"	"6601"	"SWI/SNF related matrix associated actin dependent regulator of chromatin subfamily c member 2"	-1.95333e-07	9.89899	0.0346752
"7985636"	"SLC28A1"	"9154"	"solute carrier family 28 (sodium-coupled nucleoside transporter) member 1"	2.15795e-08	7.30983	0.034876
"7966150"	"SSH1"	"54434"	"slingshot homolog 1 (Drosophila)"	-8.02359e-07	8.86412	0.0348993
"7979328"	"ATG14"	"22863"	"ATG14 autophagy related 14 homolog (S. cerevisiae)"	-1.10895e-06	8.61154	0.0352638
"8029476"	"CBLC"	"23624"	"Cas-Br-M (murine) ecotropic retroviral transforming sequence c"	1.86219e-08	7.57904	0.0352638
"7939507"	"ACCS"	"84680"	"1-aminocyclopropane-1-carboxylate synthase homolog (Arabidopsis)(non-functional)"	-8.47924e-08	7.87821	0.0353368
"8072461"	"LIMK2"	"3985"	"LIM domain kinase 2"	1.04315	9.22446	0.0353368
"8045182"	"PTPN18"	"26469"	"protein tyrosine phosphatase non-receptor type 18 (brain-derived)"	-7.29173e-07	8.61783	0.035405
"7928789"	"RGR"	"5995"	"retinal G protein coupled receptor"	9.27534e-08	7.47499	0.0354186
"8123910"	"GCM2"	"9247"	"glial cells missing homolog 2 (Drosophila)"	5.72271e-08	7.14984	0.0354197
"7921752"	"ARHGAP30"	"257106"	"Rho GTPase activating protein 30"	7.60686e-08	7.30085	0.035422
"8104201"	"EXOC3"	"11336"	"exocyst complex component 3"	-3.69453e-07	8.85348	0.0354622
"8173457"	"ZMYM3"	"9203"	"zinc finger MYM-type 3"	-9.79153e-07	8.54056	0.0354622
"7988444"	"MYEF2"	"50804"	"myelin expression factor 2"	-1.34347e-06	7.59325	0.035516
"7903369"	"SLC30A7"	"148867"	"solute carrier family 30 (zinc transporter) member 7"	0.433437	10.9871	0.0356875
"8078227"	"KAT2B"	"8850"	"K(lysine) acetyltransferase 2B"	-0.553131	9.24113	0.0359008
"7903742"	"GSTM4"	"2948"	"glutathione S-transferase mu 4"	-0.388853	9.2553	0.0359329
"8059067"	"IHH"	"3549"	"Indian hedgehog"	2.97458e-07	7.86863	0.0360853
"8086517"	"CDCP1"	"64866"	"CUB domain containing protein 1"	-0.710962	9.0279	0.0361317
"7927294"	"ANTXRL"	"195977"	"anthrax toxin receptor-like"	1.26744e-08	6.76969	0.0361355
"7946504"	"TMEM41B"	"440026"	"transmembrane protein 41B"	1.50581e-06	9.08253	0.0361355
"8005529"	"SLC5A10"	"125206"	"solute carrier family 5 (sodium/glucose cotransporter) member 10"	5.03961e-08	7.83411	0.0361355
"8027837"	"CD22"	"933"	"CD22 molecule"	9.06861e-08	7.15895	0.0361355
"8058486"	"METTL21A"	"151194"	"methyltransferase like 21A"	-7.68165e-07	8.35094	0.0361355
"8037374"	"PLAUR"	"5329"	"plasminogen activator urokinase receptor"	0.295931	11.5201	0.0362903
"8084971"	"SENP5"	"205564"	"SUMO1/sentrin specific peptidase 5"	3.36004e-06	9.55847	0.0362903
"8139656"	"GRB10"	"2887"	"growth factor receptor-bound protein 10"	0.608385	9.96725	0.0362903
"7945645"	"KRTAP5-1"	"387264"	"keratin associated protein 5-1"	3.44644e-08	8.91992	0.0367023
"7954185"	"DERA"	"51071"	"deoxyribose-phosphate aldolase (putative)"	-3.22686e-07	8.59225	0.0367023
"8102321"	"PLA2G12A"	"81579"	"phospholipase A2 group XIIA"	-0.00296738	9.33313	0.0367416
"7964535"	"CYP27B1"	"1594"	"cytochrome P450 family 27 subfamily B polypeptide 1"	1.95921e-07	7.63581	0.0367892
"8149986"	"ZNF395"	"55893"	"zinc finger protein 395"	-9.80724e-07	8.41075	0.0367892
"7898516"	"ACTL8"	"81569"	"actin-like 8"	1.13848e-07	7.53619	0.0368183
"8012464"	"LOC100128288"	"100128288"	"hypothetical LOC100128288"	-7.79581e-07	7.66932	0.0368183
"8024808"	"SHD"	"56961"	"Src homology 2 domain containing transforming protein D"	9.93908e-08	7.71866	0.037002
"8115584"	"CCNJL"	"79616"	"cyclin J-like"	9.54799e-09	7.95844	0.037002
"7899343"	"GPR3"	"2827"	"G protein-coupled receptor 3"	4.71095e-08	8.91496	0.0372305
"8018164"	"KIF19"	"124602"	"kinesin family member 19"	1.03348e-08	8.00551	0.0372305
"7937247"	"SYCE1"	"93426"	"synaptonemal complex central element protein 1"	2.60357e-07	8.80545	0.0372694
"8027920"	"ETV2"	"2116"	"ets variant 2"	3.95632e-08	8.08713	0.0372694
"8080144"	"PARP3"	"10039"	"poly (ADP-ribose) polymerase family member 3"	-0.14618	10.1279	0.0372694
"8150592"	"CEBPD"	"1052"	"CCAAT/enhancer binding protein (C/EBP) delta"	-0.718917	10.1974	0.0373835
"7975136"	"FUT8"	"2530"	"fucosyltransferase 8 (alpha (1 6) fucosyltransferase)"	0.40511	10.0474	0.0374515
"8049799"	"ANO7"	"50636"	"anoctamin 7"	1.84666e-08	7.8622	0.0374515
"7989770"	"IGDCC3"	"9543"	"immunoglobulin superfamily DCC subclass member 3"	6.00903e-08	7.87918	0.0375067
"7956658"	"SLC16A7"	"9194"	"solute carrier family 16 member 7 (monocarboxylic acid transporter 2)"	-0.425491	9.30474	0.0377272
"8165416"	"ENTPD2"	"954"	"ectonucleoside triphosphate diphosphohydrolase 2"	4.92977e-08	7.98693	0.0379291
"8099541"	"QDPR"	"5860"	"quinoid dihydropteridine reductase"	-6.67018e-07	8.09132	0.0382543
"7904830"	"RNF115"	"27246"	"ring finger protein 115"	-5.2928e-07	9.80081	0.0383388
"7923528"	"MYOG"	"4656"	"myogenin (myogenic factor 4)"	2.57752e-07	8.01719	0.0383388
"7937305"	"NLRP6"	"171389"	"NLR family pyrin domain containing 6"	3.64129e-08	7.93472	0.0383388
"7968265"	"PDX1"	"3651"	"pancreatic and duodenal homeobox 1"	5.24106e-08	7.93	0.0383388
"7997321"	"MON1B"	"22879"	"MON1 homolog B (yeast)"	-2.5874e-07	8.78323	0.0383388
"8157731"	"CRB2"	"286204"	"crumbs homolog 2 (Drosophila)"	1.25205e-08	7.93704	0.0383388
"8059801"	"USP40"	"55230"	"ubiquitin specific peptidase 40"	-1.09486e-07	8.61827	0.0383413
"8166899"	"NYX"	"60506"	"nyctalopin"	1.85221e-07	8.15675	0.0383767
"7980765"	"GPR68"	"8111"	"G protein-coupled receptor 68"	0.931348	8.26623	0.0384133
"8163019"	"ACTL7B"	"10880"	"actin-like 7B"	1.59804e-07	7.81178	0.0384975
"8044634"	"FOXD4L1"	"200350"	"forkhead box D4-like 1"	-5.1649e-07	13.2419	0.0385557
"8032926"	"PTPRS"	"5802"	"protein tyrosine phosphatase receptor type S"	-0.247312	9.81582	0.0387236
"7943398"	"YAP1"	"10413"	"Yes-associated protein 1"	-1.20386e-06	10.8081	0.0387367
"7979548"	"GPHB5"	"122876"	"glycoprotein hormone beta 5"	9.36414e-08	7.70818	0.0388071
"7993108"	"LOC440337"	"440337"	"hypothetical LOC440337"	2.47715e-08	7.04305	0.0388071
"8112940"	"SSBP2"	"23635"	"single-stranded DNA binding protein 2"	-0.688431	10.5527	0.0388071
"7950420"	"LIPT2"	"387787"	"lipoyl(octanoyl) transferase 2 (putative)"	4.95067e-07	8.17799	0.0388516
"7965471"	"UBE2N"	"7334"	"ubiquitin-conjugating enzyme E2N"	3.92319e-07	9.39161	0.0388516
"8002975"	"CDYL2"	"124359"	"chromodomain protein Y-like 2"	0.263046	9.17906	0.0388516
"8031441"	"BRSK1"	"84446"	"BR serine/threonine kinase 1"	1.03422e-07	8.22797	0.0388516
"8061171"	"POLR3F"	"10621"	"polymerase (RNA) III (DNA directed) polypeptide F 39 kDa"	3.04856e-07	8.25387	0.0388516
"8083576"	"LEKR1"	"389170"	"leucine glutamate and lysine rich 1"	-6.33662e-08	6.80875	0.0388516
"8130837"	"FRMD1"	"79981"	"FERM domain containing 1"	4.51135e-08	7.52477	0.0388516
"8165947"	"WWC3"	"55841"	"WWC family member 3"	1.52682e-06	8.9674	0.039136
"7984079"	"TPM1"	"7168"	"tropomyosin 1 (alpha)"	0.872591	10.9692	0.0391371
"7925452"	"GREM2"	"64388"	"gremlin 2"	-1.0895	9.15122	0.0394171
"7979033"	"SAV1"	"60485"	"salvador homolog 1 (Drosophila)"	-0.430108	9.49998	0.0394171
"8058477"	"KLF7"	"8609"	"Kruppel-like factor 7 (ubiquitous)"	0.575559	10.8157	0.0394171
"8033179"	"SLC25A41"	"284427"	"solute carrier family 25 member 41"	1.76417e-08	7.35485	0.0396065
"8092523"	"EHHADH"	"1962"	"enoyl-CoA hydratase/3-hydroxyacyl CoA dehydrogenase"	-7.82836e-08	7.36721	0.0396089
"7975705"	"ISCA2"	"122961"	"iron-sulfur cluster assembly 2 homolog (S. cerevisiae)"	-8.80857e-07	8.76346	0.0397113
"7930956"	"SEC23IP"	"11196"	"SEC23 interacting protein"	5.25663e-07	9.77897	0.0397279
"7992917"	"CLUAP1"	"23059"	"clusterin associated protein 1"	-1.01399e-06	8.49122	0.0398361
"8083272"	"GYG1"	"2992"	"glycogenin 1"	-0.553283	9.78492	0.0398361
"8116031"	"PFN3"	"345456"	"profilin 3"	2.39284e-07	8.07955	0.0398361
"8138602"	"DFNA5"	"1687"	"deafness autosomal dominant 5"	-0.465275	9.40579	0.0398361
"8102610"	"QRFPR"	"84109"	"pyroglutamylated RFamide peptide receptor"	8.66045e-08	6.66278	0.0399075
"7967456"	"RILPL2"	"196383"	"Rab interacting lysosomal protein-like 2"	-7.5019e-07	8.53075	0.0399339
"7995263"	"IGHA1"	"3493"	"immunoglobulin heavy constant alpha 1"	7.75196e-08	7.54591	0.0399339
"8012598"	"RCVRN"	"5957"	"recoverin"	6.50818e-07	7.48052	0.0399339
"8015685"	"EZH1"	"2145"	"enhancer of zeste homolog 1 (Drosophila)"	-0.00502426	8.77053	0.0399339
"8054611"	"LINC00152"	"112597"	"long intergenic non-protein coding RNA 152"	0.718383	11.0975	0.0399339
"8060997"	"SPTLC3"	"55304"	"serine palmitoyltransferase long chain base subunit 3"	-0.833372	9.40532	0.0399339
"8063417"	"BCAS4"	"55653"	"breast carcinoma amplified sequence 4"	4.43027e-08	8.73891	0.0399339
"8101952"	"DDIT4L"	"115265"	"DNA-damage-inducible transcript 4-like"	-1.30398e-06	7.73839	0.0399339
"8160981"	"KIAA1539"	"80256"	"KIAA1539"	0.532859	9.80206	0.0400569
"8168578"	"UBE2DNL"	"100131816"	"ubiquitin-conjugating enzyme E2D N-terminal like (pseudogene)"	2.59905e-08	7.87217	0.0400569
"7929750"	"ENTPD7"	"57089"	"ectonucleoside triphosphate diphosphohydrolase 7"	0.490536	9.9378	0.0401689
"8114511"	"MZB1"	"51237"	"marginal zone B and B1 cell-specific protein"	2.28031e-08	7.70834	0.0401689
"7927215"	"ALOX5"	"240"	"arachidonate 5-lipoxygenase"	7.85468e-08	7.46045	0.0404168
"7955535"	"ACVR1B"	"91"	"activin A receptor type IB"	-3.97498e-07	8.42236	0.0404168
"7974793"	"SIX6"	"4990"	"SIX homeobox 6"	1.19173e-07	8.1291	0.0404168
"8021741"	"CNDP1"	"84735"	"carnosine dipeptidase 1 (metallopeptidase M20 family)"	3.22647e-08	7.33372	0.0404168
"8047538"	"BMPR2"	"659"	"bone morphogenetic protein receptor type II (serine/threonine kinase)"	0.499883	11.2033	0.0404168
"7936134"	"OBFC1"	"79991"	"oligonucleotide/oligosaccharide-binding fold containing 1"	-1.21639e-07	7.85864	0.0404587
"7985959"	"C15orf58"	"390637"	"chromosome 15 open reading frame 58"	-1.50596e-07	7.38046	0.0404587
"7955063"	"TMEM106C"	"79022"	"transmembrane protein 106C"	-0.405709	9.23333	0.0405036
"8002403"	"MTSS1L"	"92154"	"metastasis suppressor 1-like"	-0.597831	9.16085	0.0406724
"8003601"	"C16orf54"	"283897"	"chromosome 16 open reading frame 54"	5.71425e-08	7.57076	0.0406724
"8034202"	"RAB3D"	"9545"	"RAB3D member RAS oncogene family"	-4.88012e-08	7.86252	0.0406724
"8034821"	"PTGER1"	"5731"	"prostaglandin E receptor 1 (subtype EP1) 42kDa"	1.02117e-07	8.42064	0.0406724
"8040655"	"EPT1"	"85465"	"ethanolaminephosphotransferase 1 (CDP-ethanolamine-specific)"	0.49468	8.84092	0.0406724
"8078312"	"CMC1"	"152100"	"COX assembly mitochondrial protein homolog (S. cerevisiae)"	-2.60426e-08	7.23014	0.0406724
"8079598"	"ZNF589"	"51385"	"zinc finger protein 589"	-1.65998e-07	7.63936	0.0406724
"8086400"	"LYZL4"	"131375"	"lysozyme-like 4"	9.64261e-09	7.3917	0.0406724
"8110463"	"ZNF354B"	"117608"	"zinc finger protein 354B"	-1.37577e-07	7.88481	0.0406724
"8112342"	"ADAMTS6"	"11174"	"ADAM metallopeptidase with thrombospondin type 1 motif 6"	0.48734	9.99137	0.0406724
"8120135"	"GPR115"	"221393"	"G protein-coupled receptor 115"	2.85691e-08	6.74621	0.0406724
"8163896"	"STOM"	"2040"	"stomatin"	-0.349236	10.6484	0.0406724
"8167880"	"PAGE5"	"90737"	"P antigen family member 5 (prostate associated)"	2.83398e-08	8.00896	0.0406724
"7956395"	"NXPH4"	"11247"	"neurexophilin 4"	0.651139	9.22	0.040742
"7998485"	"C16orf91"	"283951"	"chromosome 16 open reading frame 91"	9.68996e-08	8.16184	0.0408523
"8038584"	"LRRC4B"	"94030"	"leucine rich repeat containing 4B"	4.73971e-08	8.08902	0.0408523
"8109201"	"HMGXB3"	"22993"	"HMG box domain containing 3"	0.5058	9.91314	0.0408609
"8060805"	"CHGB"	"1114"	"chromogranin B (secretogranin 1)"	7.07614e-08	7.17914	0.0409185
"7987010"	"SYT2"	"127833"	"synaptotagmin II"	1.66231e-08	7.25864	0.0410195
"8087116"	"TMEM89"	"440955"	"transmembrane protein 89"	8.68743e-08	8.24439	0.0410195
"7997810"	"CTU2"	"348180"	"cytosolic thiouridylase subunit 2 homolog (S. pombe)"	2.21567e-07	8.59706	0.0410374
"8115041"	"PDE6A"	"5145"	"phosphodiesterase 6A cGMP-specific rod alpha"	4.35743e-08	7.02197	0.0411966
"8024048"	"PRTN3"	"5657"	"proteinase 3"	9.9386e-08	8.57472	0.0413491
"8030277"	"CD37"	"951"	"CD37 molecule"	2.04061e-08	7.28968	0.041353
"8076894"	"MLC1"	"23209"	"megalencephalic leukoencephalopathy with subcortical cysts 1"	2.52457e-08	7.85071	0.041353
"7965760"	"DEPDC4"	"120863"	"DEP domain containing 4"	-1.92145e-07	6.45033	0.0415565
"7912585"	"PRAMEF3"	"401940"	"PRAME family member 3"	1.37296e-07	7.50733	0.04168
"7985285"	"ARNT2"	"9915"	"aryl-hydrocarbon receptor nuclear translocator 2"	-2.20685e-06	8.51531	0.041762
"8121525"	"KIAA1919"	"91749"	"KIAA1919"	-3.00199e-07	8.02572	0.041762
"7933372"	"GDF10"	"2662"	"growth differentiation factor 10"	3.05549e-07	7.96746	0.0418669
"8110821"	"SLC6A3"	"6531"	"solute carrier family 6 (neurotransmitter transporter dopamine) member 3"	2.46635e-08	7.98282	0.0418669
"8148607"	"GLI4"	"2738"	"GLI family zinc finger 4"	8.4868e-08	8.09337	0.0418669
"7931081"	"PLEKHA1"	"59338"	"pleckstrin homology domain containing family A (phosphoinositide binding specific) member 1"	0.687814	10.0042	0.0421956
"8049044"	"ARMC9"	"80210"	"armadillo repeat containing 9"	-1.00349e-05	8.77273	0.0421956
"7996819"	"CDH3"	"1001"	"cadherin 3 type 1 P-cadherin (placental)"	9.07806e-08	7.34769	0.0422265
"8014650"	"NPEPPS"	"9520"	"aminopeptidase puromycin sensitive"	-7.08929e-06	9.87428	0.0422265
"8101648"	"HSD17B11"	"51170"	"hydroxysteroid (17-beta) dehydrogenase 11"	-0.44658	8.73097	0.0422265
"8157696"	"OR5C1"	"392391"	"olfactory receptor family 5 subfamily C member 1"	3.69856e-08	7.65897	0.0422265
"8024768"	"ANKRD24"	"170961"	"ankyrin repeat domain 24"	1.2671e-07	7.8424	0.0422957
"7945652"	"KRTAP5-3"	"387266"	"keratin associated protein 5-3"	5.9626e-07	8.85569	0.0424323
"7996393"	"CBFB"	"865"	"core-binding factor beta subunit"	0.493741	10.4032	0.0424323
"8000284"	"GGA2"	"23062"	"golgi-associated gamma adaptin ear containing ARF binding protein 2"	-5.28843e-05	8.62829	0.0424323
"8100478"	"AASDH"	"132949"	"aminoadipate-semialdehyde dehydrogenase"	-1.87787e-07	7.86362	0.0424323
"8110032"	"C5orf41"	"153222"	"chromosome 5 open reading frame 41"	-0.541468	9.35078	0.0424323
"8119132"	"FGD2"	"221472"	"FYVE RhoGEF and PH domain containing 2"	2.86959e-08	7.54969	0.0424323
"7942613"	"DGAT2"	"84649"	"diacylglycerol O-acyltransferase 2"	-0.75084	8.73359	0.0425521
"7964499"	"AGAP2"	"116986"	"ArfGAP with GTPase domain ankyrin repeat and PH domain 2"	1.82584e-08	7.48696	0.0425521
"7972723"	"ARGLU1"	"55082"	"arginine and glutamate rich 1"	-3.12685e-07	9.50512	0.0425521
"8026035"	"BEST2"	"54831"	"bestrophin 2"	2.92698e-08	7.3886	0.0425521
"7935865"	"POLL"	"27343"	"polymerase (DNA directed) lambda"	-2.08369e-07	8.03806	0.0426648
"8043157"	"SH2D6"	"284948"	"SH2 domain containing 6"	9.26277e-08	7.72054	0.0426648
"7899029"	"MAN1C1"	"57134"	"mannosidase alpha class 1C member 1"	-0.874944	8.52619	0.0428234
"8062137"	"CEP250"	"11190"	"centrosomal protein 250kDa"	-1.88383e-08	7.63281	0.042846
"7970704"	"MTIF3"	"219402"	"mitochondrial translational initiation factor 3"	-2.34573e-07	8.51276	0.0430793
"7980425"	"ISM2"	"145501"	"isthmin 2 homolog (zebrafish)"	6.7915e-08	7.89646	0.0431096
"8059538"	"SLC19A3"	"80704"	"solute carrier family 19 member 3"	-0.882894	7.93019	0.0432252
"7905329"	"MLLT11"	"10962"	"myeloid/lymphoid or mixed-lineage leukemia (trithorax homolog Drosophila); translocated to 11"	0.313635	10.3968	0.0433726
"7906475"	"FCRL6"	"343413"	"Fc receptor-like 6"	1.25201e-07	7.51914	0.0434784
"8137202"	"ZNF862"	"643641"	"zinc finger protein 862"	-2.2425e-07	8.35443	0.0434784
"8002218"	"ESRP2"	"80004"	"epithelial splicing regulatory protein 2"	8.97843e-09	7.77624	0.0435633
"7980219"	"RPS6KL1"	"83694"	"ribosomal protein S6 kinase-like 1"	6.14491e-08	7.61129	0.043592
"7982564"	"SPRED1"	"161742"	"sprouty-related EVH1 domain containing 1"	-8.79079e-06	9.56696	0.043592
"8052735"	"CNRIP1"	"25927"	"cannabinoid receptor interacting protein 1"	-5.37533e-07	9.26602	0.043592
"8053731"	"FLJ37786"	"642691"	"hypothetical LOC642691"	3.56581e-08	7.89978	0.043592
"7909946"	"FAM177B"	"400823"	"family with sequence similarity 177 member B"	2.95545e-08	6.70351	0.0437736
"7921821"	"ADAMTS4"	"9507"	"ADAM metallopeptidase with thrombospondin type 1 motif 4"	1.52688	8.86628	0.0437736
"7958352"	"BTBD11"	"121551"	"BTB (POZ) domain containing 11"	1.58632	8.29218	0.0437736
"7969414"	"KLF5"	"688"	"Kruppel-like factor 5 (intestinal)"	-1.36708e-05	8.96026	0.0437736
"7970989"	"CCDC169"	"728591"	"coiled-coil domain containing 169"	-2.5011e-07	7.06905	0.0437736
"7984253"	"KBTBD13"	"390594"	"kelch repeat and BTB (POZ) domain containing 13"	4.03443e-08	7.82522	0.0437736
"7998434"	"TPSAB1"	"7177"	"tryptase alpha/beta 1"	2.7099e-08	8.02198	0.0437736
"8018449"	"UNC13D"	"201294"	"unc-13 homolog D (C. elegans)"	3.81406e-08	7.80662	0.0437736
"8045075"	"GPR17"	"2840"	"G protein-coupled receptor 17"	2.41809e-08	7.62301	0.0437736
"8090938"	"DZIP1L"	"199221"	"DAZ interacting protein 1-like"	8.79877e-07	8.11869	0.0437736
"8094190"	"CC2D2A"	"57545"	"coiled-coil and C2 domain containing 2A"	-0.430028	8.46923	0.0437736
"8109407"	"GALNT10"	"55568"	"UDP-N-acetyl-alpha-D-galactosamine:polypeptide N-acetylgalactosaminyltransferase 10 (GalNAc-T10)"	0.575795	10.3285	0.0437736
"8143643"	"TPK1"	"27010"	"thiamin pyrophosphokinase 1"	-3.91717e-07	7.29247	0.0437736
"7950534"	"WNT11"	"7481"	"wingless-type MMTV integration site family member 11"	0.689259	8.41044	0.043807
"8014591"	"HNF1B"	"6928"	"HNF1 homeobox B"	1.13392e-07	7.31942	0.043807
"8017927"	"ABCA9"	"10350"	"ATP-binding cassette sub-family A (ABC1) member 9"	-0.676493	7.75121	0.04381
"7963631"	"RARG"	"5916"	"retinoic acid receptor gamma"	-0.579748	9.24373	0.0438703
"8104163"	"LRRC14B"	"389257"	"leucine rich repeat containing 14B"	2.32033e-08	7.57077	0.0439048
"8048249"	"GPBAR1"	"151306"	"G protein-coupled bile acid receptor 1"	2.17878e-08	7.95875	0.0439888
"7948058"	"FOLH1"	"2346"	"folate hydrolase (prostate-specific membrane antigen) 1"	3.71717e-08	6.55317	0.0440442
"8046833"	"FSIP2"	"401024"	"fibrous sheath interacting protein 2"	-8.05684e-08	6.51183	0.0441249
"7939383"	"PRR5L"	"79899"	"proline rich 5 like"	1.18878	8.77142	0.0442616
"7950195"	"MIR139"	"406931"	"microRNA 139"	2.81947e-07	8.46687	0.0442616
"8017675"	"PLEKHM1P"	"440456"	"pleckstrin homology domain containing family M (with RUN domain) member 1 pseudogene"	-0.362741	9.66152	0.0442616
"8018006"	"ABCA10"	"10349"	"ATP-binding cassette sub-family A (ABC1) member 10"	-1.57773e-08	6.75676	0.0442616
"8029693"	"FOSB"	"2354"	"FBJ murine osteosarcoma viral oncogene homolog B"	1.20309	8.2619	0.0442616
"8112337"	"SREK1IP1"	"285672"	"SREK1-interacting protein 1"	0.316936	8.75016	0.0442616
"8155883"	"OSTF1"	"26578"	"osteoclast stimulating factor 1"	-1.67745e-07	8.73985	0.0442616
"7986407"	"HSP90B2P"	"7190"	"heat shock protein 90kDa beta (Grp94) member 2 pseudogene"	1.01124e-08	6.92321	0.0443639
"7921873"	"FCGR3A"	"2214"	"Fc fragment of IgG low affinity IIIa receptor (CD16a)"	1.78762e-08	6.92066	0.0443763
"7931168"	"ACADSB"	"36"	"acyl-CoA dehydrogenase short/branched chain"	-1.64719e-07	7.82847	0.0443763
"7931469"	"PWWP2B"	"170394"	"PWWP domain containing 2B"	2.8686e-08	8.39396	0.0443763
"8167027"	"RGN"	"9104"	"regucalcin (senescence marker protein-30)"	-1.75652e-07	6.95826	0.0443763
"8120067"	"SLC25A27"	"9481"	"solute carrier family 25 member 27"	-1.89715e-06	8.09497	0.0444134
"7976804"	"MIR127"	"406914"	"microRNA 127"	6.7997e-08	7.43002	0.0444151
"8018993"	"RBFOX3"	"146713"	"RNA binding protein fox-1 homolog (C. elegans) 3"	8.32266e-08	7.72516	0.0444151
"7965652"	"CDK17"	"5128"	"cyclin-dependent kinase 17"	0.253548	9.51697	0.0445942
"7988064"	"TGM7"	"116179"	"transglutaminase 7"	8.76167e-08	7.38141	0.0445942
"8040522"	"MFSD2B"	"388931"	"major facilitator superfamily domain containing 2B"	1.02714e-07	7.16427	0.0445942
"8110783"	"TERT"	"7015"	"telomerase reverse transcriptase"	6.63328e-08	8.18977	0.0445942
"8019716"	"TBC1D3G"	"654341"	"TBC1 domain family member 3G"	-0.315487	8.7931	0.0446104
"8118963"	"FANCE"	"2178"	"Fanconi anemia complementation group E"	-1.23407e-06	8.36295	0.0446104
"8036676"	"FBXO17"	"115290"	"F-box protein 17"	-0.353611	9.17332	0.0448029
"7924733"	"PARP1"	"142"	"poly (ADP-ribose) polymerase 1"	-0.311562	9.02349	0.0449586
"7957386"	"ACSS3"	"79611"	"acyl-CoA synthetase short-chain family member 3"	-0.424715	8.8105	0.0450429
"7963328"	"FIGNL2"	"401720"	"fidgetin-like 2"	4.69053e-07	7.46925	0.0450429
"8088958"	"GBE1"	"2632"	"glucan (1 4-alpha-) branching enzyme 1"	-0.289464	10.0084	0.0450429
"8169898"	"RAB33A"	"9363"	"RAB33A member RAS oncogene family"	-9.33208e-07	8.16358	0.0450431
"8068543"	"DSCR9"	"257203"	"Down syndrome critical region gene 9 (non-protein coding)"	5.37623e-08	7.18152	0.04508
"8152041"	"RNF19A"	"25897"	"ring finger protein 19A"	-0.44169	9.32945	0.04508
"7992552"	"MLST8"	"64223"	"MTOR associated protein LST8 homolog (S. cerevisiae)"	-2.74611e-05	9.7816	0.0451613
"8061416"	"CST7"	"8530"	"cystatin F (leukocystatin)"	1.01305e-08	8.0037	0.0451613
"8093096"	"TCTEX1D2"	"255758"	"Tctex1 domain containing 2"	-9.68165e-08	7.97432	0.0451736
"8072710"	"APOL6"	"80830"	"apolipoprotein L 6"	-0.683661	9.68094	0.0452927
"8162086"	"AGTPBP1"	"23287"	"ATP/GTP binding protein 1"	-9.33968e-07	8.18046	0.0452927
"7921702"	"ITLN2"	"142683"	"intelectin 2"	5.92782e-08	6.99313	0.045902
"8120239"	"TMEM14A"	"28978"	"transmembrane protein 14A"	-1.82505e-05	9.38526	0.045902
"8077238"	"D2HGDH"	"728294"	"D-2-hydroxyglutarate dehydrogenase"	7.79825e-09	8.35325	0.0459617
"8165024"	"C9orf116"	"138162"	"chromosome 9 open reading frame 116"	-4.35915e-07	8.43665	0.0459617
"7924663"	"LEFTY1"	"10637"	"left-right determination factor 1"	6.16279e-08	8.17704	0.0459907
"8025450"	"OR2Z1"	"284383"	"olfactory receptor family 2 subfamily Z member 1"	1.69613e-07	7.38127	0.0459907
"8028770"	"ZNF546"	"339327"	"zinc finger protein 546"	-2.85432e-07	6.97258	0.0459907
"8144213"	"VIPR2"	"7434"	"vasoactive intestinal peptide receptor 2"	8.57853e-08	7.28346	0.0459907
"8003180"	"ZDHHC7"	"55625"	"zinc finger DHHC-type containing 7"	-0.279894	10.0397	0.0460862
"8160849"	"ARID3C"	"138715"	"AT rich interactive domain 3C (BRIGHT-like)"	6.59902e-08	7.76021	0.0461575
"7897620"	"PGD"	"5226"	"phosphogluconate dehydrogenase"	-0.302702	11.483	0.0461859
"8001064"	"VN1R3"	"317702"	"vomeronasal 1 receptor 3 (gene/pseudogene)"	4.11582e-08	7.41157	0.0462814
"8128620"	"BEND3"	"57673"	"BEN domain containing 3"	1.08807e-07	8.11857	0.0462819
"7990345"	"SEMA7A"	"8482"	"semaphorin 7A GPI membrane anchor (John Milton Hagen blood group)"	0.772584	10.4153	0.0463534
"7988789"	"DMXL2"	"23312"	"Dmx-like 2"	-0.443765	9.47157	0.0463568
"8113981"	"P4HA2"	"8974"	"prolyl 4-hydroxylase alpha polypeptide II"	0.306755	10.504	0.0464716
"7992744"	"FLYWCH1"	"84256"	"FLYWCH-type zinc finger 1"	-8.85169e-08	8.81498	0.0465014
"8094441"	"SLC34A2"	"10568"	"solute carrier family 34 (sodium phosphate) member 2"	3.01971e-08	7.28097	0.0465014
"8120215"	"PAQR8"	"85315"	"progestin and adipoQ receptor family member VIII"	-2.76949e-07	8.25389	0.0465547
"7973080"	"LOC254028"	"254028"	"hypothetical LOC254028"	1.05271e-08	7.34241	0.0465603
"7984892"	"LMAN1L"	"79748"	"lectin mannose-binding 1 like"	1.19866e-07	7.5809	0.0467295
"7991546"	"CERS3"	"204219"	"ceramide synthase 3"	2.97894e-08	7.09261	0.0467295
"8102232"	"LEF1"	"51176"	"lymphoid enhancer-binding factor 1"	1.01383	8.53092	0.0467295
"8072039"	"MYO18B"	"84700"	"myosin XVIIIB"	7.6698e-08	7.42041	0.0468074
"8173189"	"SPIN2B"	"474343"	"spindlin family member 2B"	-2.92166e-08	8.12321	0.0468074
"7973363"	"REM2"	"161253"	"RAS (RAD and GEM)-like GTP binding 2"	1.99276e-08	7.58376	0.0468177
"7944955"	"PKNOX2"	"63876"	"PBX/knotted 1 homeobox 2"	1.07455	9.26951	0.047002
"7913824"	"C1orf63"	"57035"	"chromosome 1 open reading frame 63"	-9.31141e-07	8.077	0.0470029
"8026877"	"SLC5A5"	"6528"	"solute carrier family 5 (sodium iodide symporter) member 5"	6.37172e-08	7.53663	0.0470029
"8071259"	"SEPT5"	"5413"	"septin 5"	6.18009e-08	7.87521	0.0470029
"7980537"	"STON2"	"85439"	"stonin 2"	-1.99235e-07	7.26329	0.0471669
"8135544"	"FOXP2"	"93986"	"forkhead box P2"	-0.424971	7.69626	0.0471669
"8018558"	"ACOX1"	"51"	"acyl-CoA oxidase 1 palmitoyl"	0.467044	9.37103	0.0472159
"7984298"	"DIS3L"	"115752"	"DIS3 mitotic control homolog (S. cerevisiae)-like"	-2.88187e-05	8.41521	0.0473906
"8173752"	"ZCCHC5"	"203430"	"zinc finger CCHC domain containing 5"	-5.5605e-08	6.97868	0.0475362
"8048505"	"STK16"	"8576"	"serine/threonine kinase 16"	-3.94699e-07	8.31641	0.0478542
"7946516"	"SBF2"	"81846"	"SET binding factor 2"	-6.98572e-07	9.90341	0.0480458
"7937961"	"MMP26"	"56547"	"matrix metallopeptidase 26"	3.91754e-08	7.04623	0.0480719
"7982805"	"GCHFR"	"2644"	"GTP cyclohydrolase I feedback regulator"	6.74992e-08	8.1619	0.0480719
"8090872"	"KY"	"339855"	"kyphoscoliosis peptidase"	0.329412	8.36953	0.0480719
"8110518"	"C5orf60"	"285679"	"chromosome 5 open reading frame 60"	8.32514e-08	7.12509	0.0480719
"8162624"	"C9orf21"	"195827"	"chromosome 9 open reading frame 21"	-0.590219	9.51117	0.0480719
"8180275"	"PCDHA1"	"56147"	"protocadherin alpha 1"	4.06433e-07	7.14712	0.0480719
"7945712"	"TH"	"7054"	"tyrosine hydroxylase"	2.95511e-08	8.15941	0.0481902
"8124022"	"DTNBP1"	"84062"	"dystrobrevin binding protein 1"	-2.4607e-07	7.98611	0.0483696
"8162610"	"CDC14B"	"8555"	"CDC14 cell division cycle 14 homolog B (S. cerevisiae)"	-0.561638	8.31824	0.0485018
"8004497"	"EIF4A1"	"1973"	"eukaryotic translation initiation factor 4A1"	0.257858	11.6131	0.0485948
"8032023"	"THEG"	"51298"	"Theg homolog (mouse)"	1.67369e-08	7.55392	0.0485948
"8084755"	"MIR28"	"407020"	"microRNA 28"	-1.12984e-08	6.52226	0.0485948
"7927972"	"VPS26A"	"9559"	"vacuolar protein sorting 26 homolog A (S. pombe)"	-1.22197e-05	9.75038	0.0486084
"8011218"	"MIR132"	"406921"	"microRNA 132"	2.36657e-07	8.11232	0.0486084
"8001876"	"NAE1"	"8883"	"NEDD8 activating enzyme E1 subunit 1"	-8.2488e-07	9.4555	0.0489594
"8007949"	"C17orf57"	"124989"	"chromosome 17 open reading frame 57"	-5.68411e-07	7.23841	0.0490122
"8071655"	"CKAP2"	"26586"	"cytoskeleton associated protein 2"	2.38114e-08	8.48007	0.0490122
"7915392"	"HIVEP3"	"59269"	"human immunodeficiency virus type I enhancer binding protein 3"	8.32905e-07	7.81278	0.0490515
"8048432"	"CYP27A1"	"1593"	"cytochrome P450 family 27 subfamily A polypeptide 1"	-0.521422	8.26308	0.0490515
"8071717"	"RGL4"	"266747"	"ral guanine nucleotide dissociation stimulator-like 4"	9.4253e-09	7.4165	0.0490815
"8010590"	"BAHCC1"	"57597"	"BAH domain and coiled-coil containing 1"	-2.61214e-07	8.37187	0.0492076
"8180351"	"CTBP2"	"1488"	"C-terminal binding protein 2"	-0.102602	9.80445	0.0492311
"7911643"	"C1orf222"	"339457"	"chromosome 1 open reading frame 222"	1.62489e-07	7.26563	0.0492383
"7910111"	"EPHX1"	"2052"	"epoxide hydrolase 1 microsomal (xenobiotic)"	-0.438041	9.94226	0.0496487
"7903592"	"KIAA1324"	"57535"	"KIAA1324"	6.15512e-07	7.44285	0.0496833
"7968344"	"ALOX5AP"	"241"	"arachidonate 5-lipoxygenase-activating protein"	7.29116e-07	7.48683	0.0496833
"8050608"	"C2orf43"	"60526"	"chromosome 2 open reading frame 43"	-5.0067e-07	7.78484	0.0496833
"8102135"	"CXXC4"	"80319"	"CXXC finger protein 4"	6.83748e-08	7.30575	0.0496833
"7912056"	"PLEKHG5"	"57449"	"pleckstrin homology domain containing family G (with RhoGef domain) member 5"	2.6305e-07	8.07329	0.0497123
"7981777"	"LOC400968"	"400968"	"hypothetical LOC400968"	8.98854e-08	7.40014	0.0497123
"7991401"	"HDDC3"	"374659"	"HD domain containing 3"	-2.94621e-07	8.74249	0.0497123
"8094156"	"DRD5"	"1816"	"dopamine receptor D5"	1.3691e-07	7.75205	0.0497123
"8120043"	"RUNX2"	"860"	"runt-related transcription factor 2"	1.18582	10.1491	0.0497123
"8028730"	"SELV"	"348303"	"selenoprotein V"	4.53254e-08	8.0793	0.0498641

## Sheet: late 00 h vs early 00 h
ID	Symbol	Entrez	Description	logFC	AveExpr	P.Adj
"7922598"	"ANGPTL1"	"9068"	"angiopoietin-like 1"	1.19352	9.24876	0.000145971
"7935180"	"PDLIM1"	"9124"	"PDZ and LIM domain 1"	-1.10535	8.42051	0.000145971
"7967544"	"SCARB1"	"949"	"scavenger receptor class B member 1"	1.01231	8.76172	0.00106153
"8146863"	"SULF1"	"23213"	"sulfatase 1"	0.579033	11.827	0.00106153
"8156783"	"COL15A1"	"1306"	"collagen type XV alpha 1"	-0.930569	8.99129	0.00106153
"7971731"	"ATP7B"	"540"	"ATPase Cu++ transporting beta polypeptide"	-6.88554e-07	7.43691	0.00155304
"7973564"	"PSME1"	"5720"	"proteasome (prosome macropain) activator subunit 1 (PA28 alpha)"	0.433846	10.3717	0.0015814
"8048995"	"ITM2C"	"81618"	"integral membrane protein 2C"	-1.02544	9.34656	0.0015814
"8088436"	"C3orf67"	"200844"	"chromosome 3 open reading frame 67"	0.753834	8.02607	0.0015814
"7935116"	"RBP4"	"5950"	"retinol binding protein 4 plasma"	1.09282	10.9866	0.00168254
"8054731"	"IL36B"	"27177"	"interleukin 36 beta"	1.99053	8.09438	0.0019958
"8138689"	"SKAP2"	"8935"	"src kinase associated phosphoprotein 2"	0.607526	8.90247	0.00217421
"7934920"	"LIPA"	"3988"	"lipase A lysosomal acid cholesterol esterase"	0.377375	10.0133	0.00231897
"8130867"	"THBS2"	"7058"	"thrombospondin 2"	-0.668343	11.9932	0.00231897
"8091991"	"MECOM"	"2122"	"MDS1 and EVI1 complex locus"	3.41818e-07	7.77038	0.0025826
"8070912"	"SLC19A1"	"6573"	"solute carrier family 19 (folate transporter) member 1"	-1.11047e-06	8.45699	0.00302172
"8048673"	"SLC4A3"	"6508"	"solute carrier family 4 anion exchanger member 3"	-2.67096e-07	8.20957	0.00323223
"7909332"	"CD55"	"1604"	"CD55 molecule decay accelerating factor for complement (Cromer blood group)"	0.749233	10.6656	0.00356334
"8018754"	"CYGB"	"114757"	"cytoglobin"	0.681609	9.81714	0.00356334
"8105267"	"ITGA2"	"3673"	"integrin alpha 2 (CD49B alpha 2 subunit of VLA-2 receptor)"	1.89695	10.3758	0.00356334
"8054712"	"IL1A"	"3552"	"interleukin 1 alpha"	1.51308	8.12307	0.00390784
"8026971"	"IFI30"	"10437"	"interferon gamma-inducible protein 30"	0.670661	10.7902	0.00393352
"8054722"	"IL1B"	"3553"	"interleukin 1 beta"	1.29223	8.09913	0.00506412
"8117476"	"BTN3A3"	"10384"	"butyrophilin subfamily 3 member A3"	0.800295	9.09062	0.00506412
"8037374"	"PLAUR"	"5329"	"plasminogen activator urokinase receptor"	0.508352	11.5201	0.00530141
"8119357"	"DAAM2"	"23500"	"dishevelled associated activator of morphogenesis 2"	-0.783971	7.86309	0.00578202
"8110022"	"ATP6V0E1"	"8992"	"ATPase H+ transporting lysosomal 9kDa V0 subunit e1"	0.262958	12.3019	0.005898
"7988444"	"MYEF2"	"50804"	"myelin expression factor 2"	2.24602e-06	7.59325	0.00606304
"8064613"	"SLC4A11"	"83959"	"solute carrier family 4 sodium borate transporter member 11"	1.93889e-06	8.23029	0.00718248
"8095376"	"MT2A"	"4502"	"metallothionein 2A"	0.28328	12.4002	0.00718248
"8143270"	"ZC3HAV1L"	"92092"	"zinc finger CCCH-type antiviral 1-like"	-9.23916e-07	8.45841	0.00718248
"8177003"	"SLC25A6"	"293"	"solute carrier family 25 (mitochondrial carrier; adenine nucleotide translocator) member 6"	-0.395034	12.2189	0.00718248
"8019885"	"SMCHD1"	"23347"	"structural maintenance of chromosomes flexible hinge domain containing 1"	0.255468	9.66263	0.00747692
"8091260"	"SLC9A9"	"285195"	"solute carrier family 9 (sodium/hydrogen exchanger) member 9"	0.413539	8.31538	0.00747692
"8141016"	"TFPI2"	"7980"	"tissue factor pathway inhibitor 2"	1.77924	10.1866	0.00747692
"8142194"	"LAMB1"	"3912"	"laminin beta 1"	-0.437817	10.5131	0.00747692
"7946757"	"SOX6"	"55553"	"SRY (sex determining region Y)-box 6"	2.79879e-06	8.04557	0.00800522
"7954810"	"LRRK2"	"120892"	"leucine-rich repeat kinase 2"	0.108796	7.3758	0.00800522
"8021301"	"RAB27B"	"5874"	"RAB27B member RAS oncogene family"	1.64236	10.2498	0.00800522
"8065353"	"THBD"	"7056"	"thrombomodulin"	1.24953	8.92143	0.00800522
"8098611"	"TLR3"	"7098"	"toll-like receptor 3"	0.844859	10.0573	0.00800522
"8147837"	"ZFPM2"	"23414"	"zinc finger protein multitype 2"	0.738604	9.09442	0.00817995
"8073242"	"ADSL"	"158"	"adenylosuccinate lyase"	-0.327937	9.34447	0.00881383
"8141459"	"GAL3ST4"	"79690"	"galactose-3-O-sulfotransferase 4"	0.637154	8.62921	0.00881383
"7995772"	"MT4"	"84560"	"metallothionein 4"	1.24319e-06	8.39906	0.00968974
"8027117"	"ARMC6"	"93436"	"armadillo repeat containing 6"	-1.18438e-06	8.32085	0.00968974
"8027584"	"KCTD15"	"79047"	"potassium channel tetramerisation domain containing 15"	-0.431829	8.52624	0.00968974
"8098654"	"KLKB1"	"3818"	"kallikrein B plasma (Fletcher factor) 1"	9.08501e-07	7.24089	0.00968974
"8073214"	"TNRC6B"	"23112"	"trinucleotide repeat containing 6B"	0.381622	9.04271	0.00973352
"8014214"	"NLE1"	"54475"	"notchless homolog 1 (Drosophila)"	-5.32739e-07	8.29029	0.00999781
"8155327"	"ALDH1B1"	"219"	"aldehyde dehydrogenase 1 family member B1"	-0.563108	9.64681	0.0106585
"7943413"	"BIRC3"	"330"	"baculoviral IAP repeat containing 3"	1.39935	8.14835	0.0109252
"7934326"	"MRPS16"	"51021"	"mitochondrial ribosomal protein S16"	-4.86441e-07	9.13296	0.0111664
"7934719"	"SFTPD"	"6441"	"surfactant protein D"	-1.86897e-07	7.89899	0.0111664
"7999889"	"GDE1"	"51573"	"glycerophosphodiester phosphodiesterase 1"	0.248678	9.2316	0.0118849
"8025179"	"ZNF358"	"140467"	"zinc finger protein 358"	-1.00977e-06	9.56535	0.0118849
"7914940"	"MRPS15"	"64960"	"mitochondrial ribosomal protein S15"	-0.320041	10.777	0.0127678
"7926821"	"MASTL"	"84930"	"microtubule associated serine/threonine kinase-like"	0.44763	9.5005	0.0133591
"7947599"	"CHST1"	"8534"	"carbohydrate (keratan sulfate Gal-6) sulfotransferase 1"	-8.46578e-07	7.8756	0.0133894
"8009243"	"MILR1"	"284021"	"mast cell immunoglobulin-like receptor 1"	0.367096	8.74439	0.0136044
"8167287"	"PORCN"	"64840"	"porcupine homolog (Drosophila)"	8.54657e-07	10.3493	0.0136044
"8102065"	"BDH2"	"56898"	"3-hydroxybutyrate dehydrogenase type 2"	0.489755	9.14304	0.0139187
"7959893"	"GPR133"	"283383"	"G protein-coupled receptor 133"	0.625723	8.2548	0.0139472
"7931832"	"AKR1C2"	"1646"	"aldo-keto reductase family 1 member C2 (dihydrodiol dehydrogenase 2; bile acid binding protein; 3-alpha hydroxysteroid dehydrogenase type III)"	0.955669	10.313	0.0142909
"8001046"	"ZNF843"	"283933"	"zinc finger protein 843"	-3.80917e-08	7.94596	0.0142909
"8013341"	"MFAP4"	"4239"	"microfibrillar-associated protein 4"	-0.658754	8.74877	0.0142909
"8044574"	"IL1RN"	"3557"	"interleukin 1 receptor antagonist"	1.3452	8.51127	0.0142909
"8000903"	"ZNF747"	"65988"	"zinc finger protein 747"	-3.23774e-07	8.75919	0.0148353
"8139244"	"C7orf44"	"55744"	"chromosome 7 open reading frame 44"	0.344855	10.3679	0.0148886
"8054395"	"UXS1"	"80146"	"UDP-glucuronate decarboxylase 1"	0.362335	9.81459	0.0150198
"8027665"	"WTIP"	"126374"	"Wilms tumor 1 interacting protein"	-0.00104322	8.70863	0.0150697
"7995820"	"MT1B"	"4490"	"metallothionein 1B"	4.5251e-07	9.3221	0.015117
"7995362"	"GPT2"	"84706"	"glutamic pyruvate transaminase (alanine aminotransferase) 2"	-0.365887	8.10745	0.0153956
"8009502"	"KCNJ2"	"3759"	"potassium inwardly-rectifying channel subfamily J member 2"	0.749627	8.05071	0.0153956
"7919637"	"HIST2H2BE"	"8349"	"histone cluster 2 H2be"	0.913898	9.33728	0.016974
"8073104"	"SYNGR1"	"9145"	"synaptogyrin 1"	5.20779e-07	8.46501	0.0169797
"7938816"	"ZDHHC13"	"54503"	"zinc finger DHHC-type containing 13"	6.93508e-07	9.17765	0.0172661
"7896817"	"ISG15"	"9636"	"ISG15 ubiquitin-like modifier"	0.768249	9.3017	0.0174617
"7955817"	"PCBP2"	"5094"	"poly(rC) binding protein 2"	-0.264381	11.6042	0.0174617
"8068401"	"CBR1"	"873"	"carbonyl reductase 1"	0.239432	9.46855	0.0174617
"8180300"	"TWIST2"	"117581"	"twist homolog 2 (Drosophila)"	0.427368	9.61025	0.0174617
"7940775"	"RARRES3"	"5920"	"retinoic acid receptor responder (tazarotene induced) 3"	0.94985	8.76769	0.0177847
"7938012"	"TRIM6-TRIM34"	"445372"	"TRIM6-TRIM34 readthrough"	0.538409	7.96308	0.0178438
"7995803"	"MT1JP"	"4498"	"metallothionein 1J pseudogene"	0.406083	9.00854	0.0178438
"8057599"	"TFPI"	"7035"	"tissue factor pathway inhibitor (lipoprotein-associated coagulation inhibitor)"	0.697973	9.14498	0.0178438
"8176234"	"CLIC2"	"1193"	"chloride intracellular channel 2"	0.831791	7.61565	0.0178438
"7992529"	"TRAF7"	"84231"	"TNF receptor-associated factor 7"	-5.61668e-06	9.58309	0.0178819
"8084323"	"DVL3"	"1857"	"dishevelled dsh homolog 3 (Drosophila)"	-0.000242858	9.98928	0.0183126
"8096116"	"AGPAT9"	"84803"	"1-acylglycerol-3-phosphate O-acyltransferase 9"	0.817086	7.69048	0.0183126
"7950078"	"KRTAP5-11"	"440051"	"keratin associated protein 5-11"	1.51748e-07	8.07959	0.0183164
"8158513"	"DOLPP1"	"57171"	"dolichyl pyrophosphate phosphatase 1"	-1.8871e-05	8.24576	0.0183164
"8069943"	"URB1"	"9875"	"URB1 ribosome biogenesis 1 homolog (S. cerevisiae)"	-0.335845	8.8323	0.0185238
"8124534"	"HIST1H4L"	"8368"	"histone cluster 1 H4l"	-1.08621	8.57681	0.0185238
"8154727"	"LOC138412"	"138412"	"solute carrier family 25 (mitochondrial carrier; adenine nucleotide translocator) member 6 pseudogene"	-0.581843	11.2575	0.0186036
"8143643"	"TPK1"	"27010"	"thiamin pyrophosphokinase 1"	5.51647e-07	7.29247	0.0191604
"7913211"	"PLA2G2E"	"30814"	"phospholipase A2 group IIE"	-4.58536e-08	7.76744	0.0195659
"7924230"	"FAM108A1"	"81926"	"family with sequence similarity 108 member A1"	-5.27173e-07	8.70185	0.0195659
"8138289"	"ETV1"	"2115"	"ets variant 1"	0.658056	9.3822	0.0195659
"8072817"	"CDC42EP1"	"11135"	"CDC42 effector protein (Rho GTPase binding) 1"	-0.6932	9.71382	0.0201222
"8051696"	"CDKL4"	"344387"	"cyclin-dependent kinase-like 4"	7.21459e-08	6.67234	0.0201604
"7912004"	"GPR153"	"387509"	"G protein-coupled receptor 153"	-2.26217e-07	8.92022	0.0208428
"8100994"	"CXCL2"	"2920"	"chemokine (C-X-C motif) ligand 2"	1.34038	8.84071	0.0208428
"7920697"	"GBA"	"2629"	"glucosidase beta acid"	0.453213	10.1107	0.020941
"7946089"	"TRIM5"	"85363"	"tripartite motif containing 5"	0.665216	9.53158	0.020941
"7969192"	"FAM124A"	"220108"	"family with sequence similarity 124A"	1.06476	8.32953	0.020941
"8024111"	"CNN2"	"1265"	"calponin 2"	-0.962449	10.2409	0.020941
"8050591"	"NDUFAF2"	"91942"	"NADH dehydrogenase (ubiquinone) 1 alpha subcomplex assembly factor 2"	-1.55981e-07	8.01338	0.020941
"8103736"	"SCRG1"	"11341"	"stimulator of chondrogenesis 1"	-1.0377	9.67192	0.020941
"8124510"	"HIST1H2BL"	"8340"	"histone cluster 1 H2bl"	-0.000211982	7.87526	0.020941
"7984405"	"C15orf61"	"145853"	"chromosome 15 open reading frame 61"	-1.35626e-06	8.04226	0.0210373
"7917954"	"FRRS1"	"391059"	"ferric-chelate reductase 1"	0.466193	8.90123	0.0213046
"7923974"	"MIR29C"	"407026"	"microRNA 29c"	1.11607e-05	7.08224	0.0213046
"7940565"	"FADS2"	"9415"	"fatty acid desaturase 2"	2.84612e-05	11.1242	0.0213046
"7991546"	"CERS3"	"204219"	"ceramide synthase 3"	-4.13441e-08	7.09261	0.0213046
"7995783"	"MT2A"	"4502"	"metallothionein 2A"	0.466903	13.6996	0.0213046
"8075695"	"APOL3"	"80833"	"apolipoprotein L 3"	0.685748	8.65539	0.0213046
"8150881"	"PLAG1"	"5324"	"pleiomorphic adenoma gene 1"	0.654689	8.39446	0.0213046
"8179848"	"HSPA1L"	"3305"	"heat shock 70kDa protein 1-like"	6.67691e-07	7.48432	0.0213046
"7931643"	"CYP2E1"	"1571"	"cytochrome P450 family 2 subfamily E polypeptide 1"	2.68146e-07	7.94556	0.0214107
"8135277"	"MLL5"	"55904"	"myeloid/lymphoid or mixed-lineage leukemia 5 (trithorax homolog Drosophila)"	0.282206	10.6122	0.0214107
"8021546"	"ZCCHC2"	"54877"	"zinc finger CCHC domain containing 2"	0.757854	8.71214	0.0215194
"8106573"	"THBS4"	"7060"	"thrombospondin 4"	-0.723885	7.94393	0.0215194
"7969986"	"TNFSF13B"	"10673"	"tumor necrosis factor (ligand) superfamily member 13b"	1.20318	9.19869	0.0215548
"7935746"	"BLOC1S2"	"282991"	"biogenesis of lysosomal organelles complex-1 subunit 2"	0.395681	9.68543	0.0217094
"8010092"	"MFSD11"	"79157"	"major facilitator superfamily domain containing 11"	2.07457e-06	9.03667	0.0217094
"8019376"	"DUS1L"	"64118"	"dihydrouridine synthase 1-like (S. cerevisiae)"	-2.99625e-05	8.66958	0.0217094
"8038785"	"VSIG10L"	"147645"	"V-set and immunoglobulin domain containing 10 like"	0.785251	8.58249	0.0217094
"8080028"	"DOCK3"	"1795"	"dedicator of cytokinesis 3"	5.88986e-08	7.36385	0.0217094
"8089701"	"ZBTB20"	"26137"	"zinc finger and BTB domain containing 20"	0.762574	9.96263	0.0217094
"8179326"	"C6orf48"	"50854"	"chromosome 6 open reading frame 48"	-0.358949	10.0531	0.0217094
"8062748"	"IFT52"	"51098"	"intraflagellar transport 52 homolog (Chlamydomonas)"	-0.210373	9.25878	0.0217123
"7978312"	"RIPK3"	"11035"	"receptor-interacting serine-threonine kinase 3"	8.49288e-07	7.96893	0.0219469
"8143387"	"MKRN1"	"23608"	"makorin ring finger protein 1"	0.207692	10.1483	0.0219469
"8117034"	"GMPR"	"2766"	"guanosine monophosphate reductase"	0.960461	10.2174	0.0220846
"7973530"	"PCK2"	"5106"	"phosphoenolpyruvate carboxykinase 2 (mitochondrial)"	-0.612909	9.48833	0.0225444
"8053458"	"C2orf68"	"388969"	"chromosome 2 open reading frame 68"	-3.93499e-07	9.1596	0.0229771
"8131844"	"GPNMB"	"10457"	"glycoprotein (transmembrane) nmb"	0.655463	11.6404	0.0229771
"7915567"	"ERI3"	"79033"	"ERI1 exoribonuclease family member 3"	-0.279926	9.27767	0.0230315
"7995739"	"GNAO1"	"2775"	"guanine nucleotide binding protein (G protein) alpha activating activity polypeptide O"	-2.95172e-08	7.53421	0.0230315
"8052091"	"NRXN1"	"9378"	"neurexin 1"	-5.62083e-08	7.17904	0.0230383
"8113214"	"GLRX"	"2745"	"glutaredoxin (thioltransferase)"	0.448282	11.1235	0.0230383
"8083310"	"RNF13"	"11342"	"ring finger protein 13"	0.773977	9.97648	0.0234596
"8091141"	"XRN1"	"54464"	"5'-3' exoribonuclease 1"	0.371428	10.2992	0.0248331
"7902634"	"RPF1"	"80135"	"ribosome production factor 1 homolog (S. cerevisiae)"	2.51477e-07	9.31487	0.0252912
"8095728"	"EREG"	"2069"	"epiregulin"	1.02306	9.36037	0.0259526
"8123644"	"TUBB2A"	"7280"	"tubulin beta 2A"	-0.000125473	9.53254	0.026041
"7909400"	"CD46"	"4179"	"CD46 molecule complement regulatory protein"	0.185931	10.5161	0.0264774
"8177947"	"TCF19"	"6941"	"transcription factor 19"	-1.07934e-05	6.92291	0.0264774
"7997810"	"CTU2"	"348180"	"cytosolic thiouridylase subunit 2 homolog (S. pombe)"	-2.82907e-07	8.59706	0.0265148
"7915363"	"SCMH1"	"22955"	"sex comb on midleg homolog 1 (Drosophila)"	-0.388703	9.57202	0.0270055
"7938309"	"KRT8P41"	"283102"	"keratin 8 pseudogene 41"	-2.17574e-07	8.08666	0.0270055
"8002975"	"CDYL2"	"124359"	"chromodomain protein Y-like 2"	0.327766	9.17906	0.0270055
"8019367"	"RFNG"	"5986"	"RFNG O-fucosylpeptide 3-beta-N-acetylglucosaminyltransferase"	-3.96519e-07	9.15784	0.0270055
"8026780"	"PGLS"	"25796"	"6-phosphogluconolactonase"	-0.445611	8.85728	0.0270055
"8034643"	"CACNA1A"	"773"	"calcium channel voltage-dependent P/Q type alpha 1A subunit"	0.706706	8.98372	0.0270055
"8083494"	"MME"	"4311"	"membrane metallo-endopeptidase"	0.872133	10.0952	0.0270055
"8108478"	"C5orf32"	"84418"	"chromosome 5 open reading frame 32"	8.70708e-06	9.47046	0.0270055
"8109161"	"ARHGEF37"	"389337"	"Rho guanine nucleotide exchange factor (GEF) 37"	2.36067e-07	7.5361	0.0270055
"8125483"	"TAP2"	"6891"	"transporter 2 ATP-binding cassette sub-family B (MDR/TAP)"	0.851346	9.028	0.0270055
"7973002"	"FLJ39632"	"642477"	"hypothetical LOC642477"	-1.03431e-06	7.69324	0.0276491
"8058415"	"INO80D"	"54891"	"INO80 complex subunit D"	0.351669	9.66984	0.0276491
"8160435"	"IFNE"	"338376"	"interferon epsilon"	0.510458	7.93299	0.0276491
"8005191"	"C17orf76-AS1"	"125144"	"C17orf76 antisense RNA 1 (non-protein coding)"	-0.872523	10.0044	0.028768
"7907058"	"POU2F1"	"5451"	"POU class 2 homeobox 1"	0.318265	9.34467	0.029067
"8113083"	"FAM172A"	"83989"	"family with sequence similarity 172 member A"	-0.375732	9.0867	0.029067
"7952805"	"LOC283174"	"283174"	"hypothetical LOC283174"	7.11735e-07	7.24497	0.0292446
"7960117"	"PXMP2"	"5827"	"peroxisomal membrane protein 2 22kDa"	-0.706618	8.88623	0.0292446
"7963121"	"NCKAP5L"	"57701"	"NCK-associated protein 5-like"	-7.20546e-07	8.40182	0.0292446
"8029236"	"MEGF8"	"1954"	"multiple EGF-like-domains 8"	-2.6804e-07	8.54649	0.0292446
"8042566"	"TEX261"	"113419"	"testis expressed 261"	-1.79449e-07	7.37908	0.0292446
"8097794"	"PRSS48"	"345062"	"protease serine 48"	1.3303e-07	6.996	0.0292446
"8136535"	"C7orf55"	"154791"	"chromosome 7 open reading frame 55"	-9.55991e-08	8.01003	0.0292446
"8165630"	"C9orf37"	"85026"	"chromosome 9 open reading frame 37"	-3.43058e-07	8.61853	0.0292446
"8166493"	"EIF2S3"	"1968"	"eukaryotic translation initiation factor 2 subunit 3 gamma 52kDa"	-0.543874	10.8648	0.0292446
"8109254"	"TCOF1"	"6949"	"Treacher Collins-Franceschetti syndrome 1"	-3.6473e-07	8.39536	0.0295545
"8159415"	"C9orf86"	"55684"	"chromosome 9 open reading frame 86"	-6.7593e-07	9.03121	0.0295545
"7930226"	"PDCD11"	"22984"	"programmed cell death 11"	-0.190572	8.90087	0.0298227
"8018297"	"NT5C"	"30833"	"5' 3'-nucleotidase cytosolic"	-1.82449e-07	8.43291	0.0298227
"7910047"	"DNAH14"	"127602"	"dynein axonemal heavy chain 14"	1.09999e-06	7.03423	0.0303536
"7918902"	"CD58"	"965"	"CD58 molecule"	0.560883	9.6359	0.0303536
"7922051"	"CREG1"	"8804"	"cellular repressor of E1A-stimulated genes 1"	0.509537	11.6646	0.0303536
"8029854"	"SLC1A5"	"6510"	"solute carrier family 1 (neutral amino acid transporter) member 5"	-1.82821e-06	8.14006	0.0303536
"8071274"	"SEPT5-GP1BB"	"100526833"	"SEPT5-GP1BB readthrough"	-7.7355e-07	8.6628	0.0304736
"7936683"	"TIAL1"	"7073"	"TIA1 cytotoxic granule-associated RNA binding protein-like 1"	-3.94965e-07	8.83081	0.030739
"8090591"	"PLXND1"	"23129"	"plexin D1"	-0.010982	9.69873	0.0309884
"8096511"	"BMPR1B"	"658"	"bone morphogenetic protein receptor type IB"	0.565468	8.14437	0.0310895
"7992863"	"OR1F1"	"4992"	"olfactory receptor family 1 subfamily F member 1"	0.46407	7.73331	0.0316146
"8049684"	"DUSP28"	"285193"	"dual specificity phosphatase 28"	5.5109e-08	7.92462	0.0316146
"7958216"	"KIAA1033"	"23325"	"KIAA1033"	0.256474	10.0666	0.0317317
"7962537"	"SLC38A2"	"54407"	"solute carrier family 38 member 2"	-0.183294	12.3173	0.0318492
"7984524"	"PAQR5"	"54852"	"progestin and adipoQ receptor family member V"	0.60742	8.34908	0.0318492
"7998157"	"NPRL3"	"8131"	"nitrogen permease regulator-like 3 (S. cerevisiae)"	-1.44919e-06	9.2297	0.0318492
"8055688"	"RND3"	"390"	"Rho family GTPase 3"	0.741339	11.1539	0.0318492
"8159220"	"OLFM1"	"10439"	"olfactomedin 1"	0.000246362	8.43919	0.0318492
"8179238"	"MICA"	"100507436"	"MHC class I polypeptide-related sequence A"	1.18717e-06	9.28383	0.0318492
"7964733"	"RPSAP52"	"204010"	"ribosomal protein SA pseudogene 52"	0.951973	8.03423	0.0319646
"7917182"	"ELTD1"	"64123"	"EGF latrophilin and seven transmembrane domain containing 1"	0.588384	10.2779	0.0331792
"8028916"	"SNRPA"	"6626"	"small nuclear ribonucleoprotein polypeptide A"	-0.330492	9.86449	0.0339916
"8071170"	"POM121L8P"	"29797"	"POM121 membrane glycoprotein-like 8 pseudogene"	-1.12851e-06	8.25958	0.0339916
"7900001"	"TFAP2E"	"339488"	"transcription factor AP-2 epsilon (activating enhancer binding protein 2 epsilon)"	-3.27312e-08	8.83923	0.0345826
"7957386"	"ACSS3"	"79611"	"acyl-CoA synthetase short-chain family member 3"	0.521108	8.8105	0.0354545
"8004804"	"PFAS"	"5198"	"phosphoribosylformylglycinamidine synthase"	-9.63564e-05	8.32144	0.0354545
"8027701"	"GRAMD1A"	"57655"	"GRAM domain containing 1A"	-3.62849e-07	9.3941	0.0354545
"8068238"	"IFNAR2"	"3455"	"interferon (alpha beta and omega) receptor 2"	0.523718	8.63303	0.0354545
"8077238"	"D2HGDH"	"728294"	"D-2-hydroxyglutarate dehydrogenase"	-9.60133e-09	8.35325	0.0354545
"8092067"	"RPL22L1"	"200916"	"ribosomal protein L22-like 1"	-6.90727e-06	7.70102	0.0354545
"7992255"	"GNPTG"	"84572"	"N-acetylglucosamine-1-phosphate transferase gamma subunit"	0.317746	10.1215	0.0358444
"8129573"	"MOXD1"	"26002"	"monooxygenase DBH-like 1"	0.967073	10.1318	0.0358444
"7925413"	"MT1P2"	"645745"	"metallothionein 1 pseudogene 2"	9.58241e-07	9.35639	0.0362072
"7929990"	"PPRC1"	"23082"	"peroxisome proliferator-activated receptor gamma coactivator-related 1"	-0.00141417	9.16386	0.0362072
"7978748"	"FBXO33"	"254170"	"F-box protein 33"	7.41345e-07	8.46769	0.0362072
"7979916"	"SYNJ2BP"	"55333"	"synaptojanin 2 binding protein"	-0.164368	9.32029	0.0362072
"7980580"	"GALC"	"2581"	"galactosylceramidase"	0.00628826	8.92213	0.0362072
"8027100"	"DDX49"	"54555"	"DEAD (Asp-Glu-Ala-Asp) box polypeptide 49"	-9.12721e-07	8.6274	0.0362072
"8101158"	"SCARB2"	"950"	"scavenger receptor class B member 2"	0.35511	11.272	0.0362072
"8156228"	"CTSL1"	"1514"	"cathepsin L1"	0.607651	11.572	0.0362072
"8174820"	"C1GALT1C1"	"29071"	"C1GALT1-specific chaperone 1"	0.000182259	7.75717	0.0362072
"8180372"	"ST6GALNAC2"	"10610"	"ST6 (alpha-N-acetyl-neuraminyl-2 3-beta-galactosyl-1 3)-N-acetylgalactosaminide alpha-2 6-sialyltransferase 2"	7.951e-07	7.61552	0.0362072
"8160431"	"MIR31HG"	"554202"	"MIR31 host gene (non-protein coding)"	0.543603	10.5892	0.0362979
"7925182"	"SNORA14B"	"677802"	"small nucleolar RNA H/ACA box 14B"	0.849808	7.65977	0.0368452
"7935474"	"MMS19"	"64210"	"MMS19 nucleotide excision repair homolog (S. cerevisiae)"	-0.000456878	9.21866	0.0368452
"7951614"	"PPP2R1B"	"5519"	"protein phosphatase 2 regulatory subunit A beta"	0.460043	9.6001	0.0368452
"7963366"	"KRT85"	"3891"	"keratin 85"	-1.87214e-08	7.35405	0.0368452
"7964262"	"NACA"	"4666"	"nascent polypeptide-associated complex alpha subunit"	-0.00175188	10.3945	0.0368452
"7999412"	"FAM18A"	"780776"	"family with sequence similarity 18 member A"	-1.20171e-08	7.70903	0.0368452
"8024864"	"HDGFRP2"	"84717"	"hepatoma-derived growth factor-related protein 2"	-2.24405e-07	8.90295	0.0368452
"8089299"	"CD47"	"961"	"CD47 molecule"	0.446317	10.8439	0.0368452
"8113250"	"ERAP1"	"51752"	"endoplasmic reticulum aminopeptidase 1"	0.21894	10.0224	0.0368452
"7938035"	"TRIM22"	"10346"	"tripartite motif containing 22"	0.68546	10.5237	0.0378697
"7942697"	"CAPN5"	"726"	"calpain 5"	4.51292e-06	8.9143	0.0378697
"8037970"	"PLA2G4C"	"8605"	"phospholipase A2 group IVC (cytosolic calcium-independent)"	3.01482e-06	7.44193	0.0378697
"8116929"	"RPL15"	"6138"	"ribosomal protein L15"	-0.382794	11.8816	0.0378697
"8151587"	"C8orf59"	"401466"	"chromosome 8 open reading frame 59"	-3.94323e-07	8.35739	0.0378697
"8169640"	"SLC25A5"	"292"	"solute carrier family 25 (mitochondrial carrier; adenine nucleotide translocator) member 5"	-0.239196	11.2683	0.0378697
"8175593"	"IDS"	"3423"	"iduronate 2-sulfatase"	0.323135	10.5297	0.0378697
"7927215"	"ALOX5"	"240"	"arachidonate 5-lipoxygenase"	-9.06699e-08	7.46045	0.0386852
"7930304"	"GSTO1"	"9446"	"glutathione S-transferase omega 1"	0.513372	9.48607	0.0386852
"7952341"	"CLMP"	"79827"	"CXADR-like membrane protein"	0.271464	11.3825	0.0386852
"7989985"	"ITGA11"	"22801"	"integrin alpha 11"	-0.71158	11.4387	0.0386852
"8029530"	"APOE"	"348"	"apolipoprotein E"	-8.21306e-08	8.05374	0.0386852
"8086517"	"CDCP1"	"64866"	"CUB domain containing protein 1"	0.798369	9.0279	0.0386852
"7929634"	"ZDHHC16"	"84287"	"zinc finger DHHC-type containing 16"	-0.215574	10.0666	0.0386951
"8058182"	"FAM126B"	"285172"	"family with sequence similarity 126 member B"	6.07348e-07	8.59883	0.0392117
"8081081"	"EPHA3"	"2042"	"EPH receptor A3"	-0.8923	7.68581	0.0392117
"8141035"	"SGCE"	"8910"	"sarcoglycan epsilon"	0.481813	10.6677	0.0392117
"8003892"	"SMTNL2"	"342527"	"smoothelin-like 2"	-5.30145e-08	8.31079	0.0405937
"8040774"	"AGBL5"	"60509"	"ATP/GTP binding protein-like 5"	-1.01798e-06	8.22011	0.0405937
"8101126"	"CXCL10"	"3627"	"chemokine (C-X-C motif) ligand 10"	2.14805	9.87744	0.0405937
"8105077"	"CARD6"	"84674"	"caspase recruitment domain family member 6"	0.587313	8.72817	0.0405937
"8099912"	"C4orf34"	"201895"	"chromosome 4 open reading frame 34"	0.524833	10.6915	0.0409864
"8126853"	"C6orf138"	"442213"	"chromosome 6 open reading frame 138"	1.70906	8.76466	0.0413519
"8150785"	"OPRK1"	"4986"	"opioid receptor kappa 1"	-4.39608e-08	7.20254	0.0413519
"8180355"	"RPLP1"	"6176"	"ribosomal protein large P1"	-0.193391	11.6576	0.0419367
"7942417"	"ARHGEF17"	"9828"	"Rho guanine nucleotide exchange factor (GEF) 17"	-0.303607	8.95813	0.0423115
"7944850"	"TBRG1"	"84897"	"transforming growth factor beta regulator 1"	0.00149042	10.2696	0.0423115
"8172154"	"RPS2"	"6187"	"ribosomal protein S2"	-0.407209	12.0994	0.0423359
"7907213"	"GORAB"	"92344"	"golgin RAB6-interacting"	0.000321525	8.9027	0.0425238
"7937247"	"SYCE1"	"93426"	"synaptonemal complex central element protein 1"	-2.88802e-07	8.80545	0.0425238
"8008566"	"STXBP4"	"252983"	"syntaxin binding protein 4"	3.7265e-07	8.49528	0.0425238
"8016745"	"SPAG9"	"9043"	"sperm associated antigen 9"	0.307847	10.3271	0.0425238
"7901601"	"MRPL37"	"51253"	"mitochondrial ribosomal protein L37"	-0.197318	11.15	0.042989
"7950409"	"KCNE3"	"10008"	"potassium voltage-gated channel Isk-related family member 3"	-3.33575e-08	7.04439	0.042989
"7960832"	"CLEC4C"	"170482"	"C-type lectin domain family 4 member C"	-5.85975e-08	7.0146	0.042989
"7996919"	"VPS4A"	"27183"	"vacuolar protein sorting 4 homolog A (S. cerevisiae)"	-1.40851e-05	9.46929	0.042989
"8065710"	"E2F1"	"1869"	"E2F transcription factor 1"	-6.04807e-07	8.49472	0.042989
"8077786"	"IRAK2"	"3656"	"interleukin-1 receptor-associated kinase 2"	1.21144	9.02264	0.042989
"8078729"	"MYD88"	"4615"	"myeloid differentiation primary response gene (88)"	0.601524	10.7172	0.042989
"8117458"	"BTN3A1"	"11119"	"butyrophilin subfamily 3 member A1"	0.738356	8.98017	0.042989
"7963142"	"FAIM2"	"23017"	"Fas apoptotic inhibitory molecule 2"	-0.00774719	8.60395	0.0431703
"8045499"	"HNMT"	"3176"	"histamine N-methyltransferase"	-0.483859	7.71608	0.0431703
"8056968"	"LOC375295"	"375295"	"hypothetical LOC375295"	-7.85051e-07	8.06991	0.0431703
"8091432"	"COMMD2"	"51122"	"COMM domain containing 2"	-0.247006	9.99751	0.0431703
"8119237"	"LOC100132005"	"100132005"	"hypothetical LOC100132005"	3.9268e-08	7.58718	0.0431703
"8147112"	"CA13"	"377677"	"carbonic anhydrase XIII"	-0.298201	8.0685	0.0431703
"7896985"	"MIB2"	"142678"	"mindbomb homolog 2 (Drosophila)"	-4.93023e-07	8.72264	0.0434773
"7936996"	"C10orf90"	"118611"	"chromosome 10 open reading frame 90"	2.21875e-07	7.4064	0.0434773
"7959623"	"GTF2H3"	"2967"	"general transcription factor IIH polypeptide 3 34kDa"	-0.222718	8.96438	0.0434773
"7984190"	"TRIP4"	"9325"	"thyroid hormone receptor interactor 4"	-1.30866e-07	8.52123	0.0434773
"7991714"	"AGSK1"	"80154"	"golgin subfamily A member 2-like"	-1.6297e-07	8.40956	0.0434773
"8010967"	"NXN"	"64359"	"nucleoredoxin"	-0.846276	8.43808	0.0434773
"8030113"	"RUVBL2"	"10856"	"RuvB-like 2 (E. coli)"	-0.0854719	8.99999	0.0434773
"8059650"	"SP110"	"3431"	"SP110 nuclear body protein"	0.924353	9.53736	0.0434773
"8101701"	"PPM1K"	"152926"	"protein phosphatase Mg2+/Mn2+ dependent 1K"	0.727272	8.22498	0.0434773
"8104930"	"SLC1A3"	"6507"	"solute carrier family 1 (glial high affinity glutamate transporter) member 3"	-0.349132	8.63611	0.0435164
"7954196"	"MGST1"	"4257"	"microsomal glutathione S-transferase 1"	0.224602	11.2348	0.0435485
"8086125"	"TRANK1"	"9881"	"tetratricopeptide repeat and ankyrin repeat containing 1"	0.687993	8.91679	0.0439187
"8002778"	"MLKL"	"197259"	"mixed lineage kinase domain-like"	0.728137	8.46496	0.044354
"8072946"	"EIF3L"	"51386"	"eukaryotic translation initiation factor 3 subunit L"	-0.403569	11.1529	0.044354
"8019754"	"FAM195B"	"348262"	"family with sequence similarity 195 member B"	-1.80748e-06	8.46132	0.0444197
"8044021"	"IL1RL1"	"9173"	"interleukin 1 receptor-like 1"	7.48712e-07	7.11771	0.0444197
"7956443"	"MARS"	"4141"	"methionyl-tRNA synthetase"	-0.340827	10.5459	0.0444379
"8060539"	"PTPRA"	"5786"	"protein tyrosine phosphatase receptor type A"	3.11518e-07	9.20469	0.0446021
"8050875"	"ASXL2"	"55252"	"additional sex combs like 2 (Drosophila)"	0.00045005	9.80356	0.0448573
"8163437"	"SLC46A2"	"57864"	"solute carrier family 46 member 2"	-5.87437e-08	7.96797	0.0448573
"8117800"	"HLA-A"	"3105"	"major histocompatibility complex class I A"	0.740563	11.8209	0.0459137
"7980098"	"ALDH6A1"	"4329"	"aldehyde dehydrogenase 6 family member A1"	-1.5434e-06	9.02599	0.0460291
"7986250"	"CHD2"	"1106"	"chromodomain helicase DNA binding protein 2"	0.000401574	9.50575	0.0462792
"8072777"	"MPST"	"4357"	"mercaptopyruvate sulfurtransferase"	-1.23094e-07	8.45691	0.0464097
"7969129"	"PHF11"	"51131"	"PHD finger protein 11"	0.54363	9.24372	0.047199
"8053842"	"GPAT2"	"150763"	"glycerol-3-phosphate acyltransferase 2 mitochondrial"	-3.81949e-07	8.60488	0.047199
"7927146"	"CSGALNACT2"	"55454"	"chondroitin sulfate N-acetylgalactosaminyltransferase 2"	0.411376	10.6089	0.0472499
"7982868"	"CHAC1"	"79094"	"ChaC cation transport regulator homolog 1 (E. coli)"	-0.900854	9.15094	0.0472864
"8134091"	"CLDN12"	"9069"	"claudin 12"	0.372233	10.0134	0.0472864
"7970810"	"SLC7A1"	"6541"	"solute carrier family 7 (cationic amino acid transporter y+ system) member 1"	-0.368435	10.6554	0.0474688
"7932512"	"DNAJC1"	"64215"	"DnaJ (Hsp40) homolog subfamily C member 1"	0.401639	10.5843	0.047685
"8170097"	"SLC9A6"	"10479"	"solute carrier family 9 (sodium/hydrogen exchanger) member 6"	4.98178e-06	9.21887	0.0478839
"7909877"	"MOSC1"	"64757"	"MOCO sulphurase C-terminal domain containing 1"	-4.52524e-08	7.40348	0.0480965
"7919800"	"CTSS"	"1520"	"cathepsin S"	1.34469	8.47137	0.0480965
"8021001"	"KIAA1328"	"57536"	"KIAA1328"	2.80863e-07	7.54598	0.0480965
"8031522"	"ZNF581"	"51545"	"zinc finger protein 581"	-3.71341e-07	8.00278	0.0480965
"8058927"	"TMBIM1"	"64114"	"transmembrane BAX inhibitor motif containing 1"	0.248672	11.6405	0.0480965
"8121886"	"HINT3"	"135114"	"histidine triad nucleotide binding protein 3"	-6.29622e-07	7.83794	0.0480965
"8124492"	"HIST1H2BK"	"85236"	"histone cluster 1 H2bk"	0.749626	10.8728	0.0480965
"8170390"	"IDS"	"3423"	"iduronate 2-sulfatase"	0.323775	11.1532	0.0480965
"8180284"	"RPL13"	"6137"	"ribosomal protein L13"	-0.577384	9.54418	0.0480965
"8032730"	"EEF2"	"1938"	"eukaryotic translation elongation factor 2"	-0.53913	12.3205	0.048376
"8061668"	"HCK"	"3055"	"hemopoietic cell kinase"	7.56235e-07	8.03888	0.0486765
"7910706"	"LGALS8"	"3964"	"lectin galactoside-binding soluble 8"	0.367852	9.90009	0.0489237
"7951928"	"DSCAML1"	"57453"	"Down syndrome cell adhesion molecule like 1"	-1.99683e-08	7.53805	0.0489237
"7978527"	"C14orf126"	"112487"	"chromosome 14 open reading frame 126"	-6.04865e-05	9.24208	0.0489237
"7983157"	"TMEM62"	"80021"	"transmembrane protein 62"	0.942544	9.54906	0.0489237
"7997072"	"FUK"	"197258"	"fucokinase"	-2.38437e-08	7.93035	0.0489237
"8025328"	"EVI5L"	"115704"	"ecotropic viral integration site 5-like"	-4.33122e-07	8.52882	0.0489237
"8045736"	"FMNL2"	"114793"	"formin-like 2"	0.705975	9.30086	0.0489237
"8055697"	"RBM43"	"375287"	"RNA binding motif protein 43"	0.656349	8.49663	0.0489237
"8105517"	"C5orf64"	"285668"	"chromosome 5 open reading frame 64"	-5.74402e-08	7.27069	0.0489237
"8109585"	"LSM11"	"134353"	"LSM11 U7 small nuclear RNA associated"	-5.62268e-07	8.29943	0.0489237
"8117435"	"BTN3A2"	"11118"	"butyrophilin subfamily 3 member A2"	0.675516	8.79097	0.0489237
"8148049"	"NOV"	"4856"	"nephroblastoma overexpressed gene"	0.919	8.96038	0.0489237
"8172345"	"ELK1"	"2002"	"ELK1 member of ETS oncogene family"	-3.39128e-07	9.43443	0.0489237
"8176026"	"FLNA"	"2316"	"filamin A alpha"	-0.585734	11.9979	0.0489237
"7947496"	"SLC1A2"	"6506"	"solute carrier family 1 (glial high affinity glutamate transporter) member 2"	1.94248e-05	7.35633	0.0492636
"7966996"	"RPLP0"	"6175"	"ribosomal protein large P0"	-0.464101	11.4218	0.0492636
"8149612"	"LZTS1"	"11178"	"leucine zipper putative tumor suppressor 1"	-2.51781e-08	8.02055	0.0493507
"7981290"	"WARS"	"7453"	"tryptophanyl-tRNA synthetase"	0.354833	12.0901	0.0497885
"7986049"	"CRTC3"	"64784"	"CREB regulated transcription coactivator 3"	-0.189221	9.83104	0.0497885
"8007904"	"GOSR2"	"9570"	"golgi SNAP receptor complex member 2"	-2.35672e-05	9.74323	0.0497885
"8010454"	"RNF213"	"57674"	"ring finger protein 213"	0.638833	10.7634	0.0497885
"8135436"	"SLC26A4"	"5172"	"solute carrier family 26 member 4"	1.64485e-08	6.89058	0.0497885
"8171229"	"PNPLA4"	"8228"	"patatin-like phospholipase domain containing 4"	-0.218726	8.93122	0.0497885
"8179009"	"OR2H2"	"7932"	"olfactory receptor family 2 subfamily H member 2"	-4.21151e-08	7.24162	0.0497885
"7900931"	"B4GALT2"	"8704"	"UDP-Gal:betaGlcNAc beta 1 4- galactosyltransferase polypeptide 2"	-0.402029	10.1879	0.0499573
"7945962"	"TRIM21"	"6737"	"tripartite motif containing 21"	0.734493	9.09261	0.0499762
"8123728"	"LYRM4"	"57128"	"LYR motif containing 4"	6.49427e-08	8.6211	0.0499762

## Sheet: late 01 h vs early 01 h
ID	Symbol	Entrez	Description	logFC	AveExpr	P.Adj
"7935180"	"PDLIM1"	"9124"	"PDZ and LIM domain 1"	-1.28816	8.42051	3.62585e-05
"7922598"	"ANGPTL1"	"9068"	"angiopoietin-like 1"	0.965479	9.24876	0.00132124
"7967544"	"SCARB1"	"949"	"scavenger receptor class B member 1"	0.994339	8.76172	0.00132124
"8048995"	"ITM2C"	"81618"	"integral membrane protein 2C"	-1.10584	9.34656	0.00132124
"8146863"	"SULF1"	"23213"	"sulfatase 1"	0.567475	11.827	0.00132124
"8156783"	"COL15A1"	"1306"	"collagen type XV alpha 1"	-0.861535	8.99129	0.00215329
"7934326"	"MRPS16"	"51021"	"mitochondrial ribosomal protein S16"	-6.70658e-07	9.13296	0.00234027
"8020254"	"SEH1L"	"81929"	"SEH1-like (S. cerevisiae)"	-6.85514e-06	9.11913	0.00369209
"8054731"	"IL36B"	"27177"	"interleukin 36 beta"	1.87802	8.09438	0.00369863
"8062748"	"IFT52"	"51098"	"intraflagellar transport 52 homolog (Chlamydomonas)"	-0.311128	9.25878	0.00369863
"8073242"	"ADSL"	"158"	"adenylosuccinate lyase"	-0.405926	9.34447	0.00369863
"8130867"	"THBS2"	"7058"	"thrombospondin 2"	-0.650623	11.9932	0.00369863
"7915567"	"ERI3"	"79033"	"ERI1 exoribonuclease family member 3"	-0.399752	9.27767	0.00490025
"7935116"	"RBP4"	"5950"	"retinol binding protein 4 plasma"	0.957411	10.9866	0.00490025
"7973564"	"PSME1"	"5720"	"proteasome (prosome macropain) activator subunit 1 (PA28 alpha)"	0.362197	10.3717	0.00490025
"8027584"	"KCTD15"	"79047"	"potassium channel tetramerisation domain containing 15"	-0.495742	8.52624	0.00490025
"8048673"	"SLC4A3"	"6508"	"solute carrier family 4 anion exchanger member 3"	-2.59764e-07	8.20957	0.00490025
"8069943"	"URB1"	"9875"	"URB1 ribosome biogenesis 1 homolog (S. cerevisiae)"	-0.454661	8.8323	0.00490025
"8095376"	"MT2A"	"4502"	"metallothionein 2A"	0.307447	12.4002	0.00490025
"8117476"	"BTN3A3"	"10384"	"butyrophilin subfamily 3 member A3"	0.810941	9.09062	0.00490025
"8168087"	"IGBP1"	"3476"	"immunoglobulin (CD79A) binding protein 1"	-3.56807e-06	9.2825	0.00490025
"8177003"	"SLC25A6"	"293"	"solute carrier family 25 (mitochondrial carrier; adenine nucleotide translocator) member 6"	-0.418973	12.2189	0.00511866
"8155327"	"ALDH1B1"	"219"	"aldehyde dehydrogenase 1 family member B1"	-0.648179	9.64681	0.00512665
"7911870"	"CEP104"	"9731"	"centrosomal protein 104kDa"	-1.31796e-07	9.00558	0.00548328
"7999889"	"GDE1"	"51573"	"glycerophosphodiester phosphodiesterase 1"	0.287544	9.2316	0.00548328
"8105267"	"ITGA2"	"3673"	"integrin alpha 2 (CD49B alpha 2 subunit of VLA-2 receptor)"	1.79199	10.3758	0.00548328
"8160435"	"IFNE"	"338376"	"interferon epsilon"	0.712729	7.93299	0.00548328
"7942417"	"ARHGEF17"	"9828"	"Rho guanine nucleotide exchange factor (GEF) 17"	-0.465579	8.95813	0.00552005
"7932109"	"SEPHS1"	"22929"	"selenophosphate synthetase 1"	-0.420251	9.28235	0.00567385
"7984190"	"TRIP4"	"9325"	"thyroid hormone receptor interactor 4"	-2.00795e-07	8.52123	0.00567385
"8091432"	"COMMD2"	"51122"	"COMM domain containing 2"	-0.378198	9.99751	0.00567385
"8151587"	"C8orf59"	"401466"	"chromosome 8 open reading frame 59"	-5.83523e-07	8.35739	0.00567385
"8155268"	"POLR1E"	"64425"	"polymerase (RNA) I polypeptide E 53kDa"	-0.780723	8.96303	0.00567385
"8179326"	"C6orf48"	"50854"	"chromosome 6 open reading frame 48"	-0.465819	10.0531	0.00567385
"8018754"	"CYGB"	"114757"	"cytoglobin"	0.612918	9.81714	0.00645945
"8054712"	"IL1A"	"3552"	"interleukin 1 alpha"	1.37213	8.12307	0.0067645
"8119357"	"DAAM2"	"23500"	"dishevelled associated activator of morphogenesis 2"	-0.74745	7.86309	0.0068625
"8027117"	"ARMC6"	"93436"	"armadillo repeat containing 6"	-1.24478e-06	8.32085	0.00691755
"8103736"	"SCRG1"	"11341"	"stimulator of chondrogenesis 1"	-1.2774	9.67192	0.00691755
"8098654"	"KLKB1"	"3818"	"kallikrein B plasma (Fletcher factor) 1"	9.47135e-07	7.24089	0.00702141
"8123644"	"TUBB2A"	"7280"	"tubulin beta 2A"	-0.000161926	9.53254	0.00702141
"8141459"	"GAL3ST4"	"79690"	"galactose-3-O-sulfotransferase 4"	0.649726	8.62921	0.00742765
"8141016"	"TFPI2"	"7980"	"tissue factor pathway inhibitor 2"	1.74381	10.1866	0.00743989
"8013341"	"MFAP4"	"4239"	"microfibrillar-associated protein 4"	-0.720666	8.74877	0.00767945
"8073104"	"SYNGR1"	"9145"	"synaptogyrin 1"	5.89526e-07	8.46501	0.00767945
"8088436"	"C3orf67"	"200844"	"chromosome 3 open reading frame 67"	0.569604	8.02607	0.00767945
"8147837"	"ZFPM2"	"23414"	"zinc finger protein multitype 2"	0.736631	9.09442	0.00767945
"7995834"	"MT1IP"	"644314"	"metallothionein 1I pseudogene"	7.50959e-07	8.46077	0.00796602
"8080028"	"DOCK3"	"1795"	"dedicator of cytokinesis 3"	7.13762e-08	7.36385	0.00796602
"8025179"	"ZNF358"	"140467"	"zinc finger protein 358"	-1.05828e-06	9.56535	0.00812365
"7925413"	"MT1P2"	"645745"	"metallothionein 1 pseudogene 2"	1.28879e-06	9.35639	0.00847053
"7995820"	"MT1B"	"4490"	"metallothionein 1B"	4.87524e-07	9.3221	0.00883545
"8005313"	"DRG2"	"1819"	"developmentally regulated GTP binding protein 2"	-2.14307e-06	9.51281	0.00883545
"8026971"	"IFI30"	"10437"	"interferon gamma-inducible protein 30"	0.571013	10.7902	0.00883545
"8073214"	"TNRC6B"	"23112"	"trinucleotide repeat containing 6B"	0.381663	9.04271	0.00883545
"8113083"	"FAM172A"	"83989"	"family with sequence similarity 172 member A"	-0.474967	9.0867	0.00883545
"8134712"	"AP4M1"	"9179"	"adaptor-related protein complex 4 mu 1 subunit"	-8.95903e-08	8.62732	0.00883545
"8027416"	"C19orf2"	"8725"	"chromosome 19 open reading frame 2"	-0.325858	10.2311	0.00884477
"8152222"	"AZIN1"	"51582"	"antizyme inhibitor 1"	-8.36618e-07	9.23044	0.00884477
"7946757"	"SOX6"	"55553"	"SRY (sex determining region Y)-box 6"	2.66178e-06	8.04557	0.00908322
"7909332"	"CD55"	"1604"	"CD55 molecule decay accelerating factor for complement (Cromer blood group)"	0.614113	10.6656	0.00923475
"7955817"	"PCBP2"	"5094"	"poly(rC) binding protein 2"	-0.287287	11.6042	0.00923475
"8167763"	"TSPYL2"	"64061"	"TSPY-like 2"	0.4308	9.7204	0.00923475
"8176191"	"HMGN1"	"3150"	"high mobility group nucleosome binding domain 1"	-0.183106	10.6533	0.00923475
"8180300"	"TWIST2"	"117581"	"twist homolog 2 (Drosophila)"	0.46441	9.61025	0.00923475
"7901601"	"MRPL37"	"51253"	"mitochondrial ribosomal protein L37"	-0.2667	11.15	0.00932837
"8019376"	"DUS1L"	"64118"	"dihydrouridine synthase 1-like (S. cerevisiae)"	-3.48054e-05	8.66958	0.00932837
"8142194"	"LAMB1"	"3912"	"laminin beta 1"	-0.402615	10.5131	0.00932837
"7919637"	"HIST2H2BE"	"8349"	"histone cluster 2 H2be"	0.972941	9.33728	0.00959018
"8044574"	"IL1RN"	"3557"	"interleukin 1 receptor antagonist"	1.3932	8.51127	0.00959018
"8021301"	"RAB27B"	"5874"	"RAB27B member RAS oncogene family"	1.51507	10.2498	0.0100944
"8027665"	"WTIP"	"126374"	"Wilms tumor 1 interacting protein"	-0.00108354	8.70863	0.0100944
"8171229"	"PNPLA4"	"8228"	"patatin-like phospholipase domain containing 4"	-0.305124	8.93122	0.010374
"8084323"	"DVL3"	"1857"	"dishevelled dsh homolog 3 (Drosophila)"	-0.00026031	9.98928	0.0108422
"8090070"	"ADCY5"	"111"	"adenylate cyclase 5"	-1.7136e-08	7.72898	0.0116016
"7948656"	"FTH1"	"2495"	"ferritin heavy polypeptide 1"	0.00509594	11.2226	0.0120914
"7981481"	"C14orf2"	"9556"	"chromosome 14 open reading frame 2"	-3.25146e-05	9.26633	0.0120914
"7995803"	"MT1JP"	"4498"	"metallothionein 1J pseudogene"	0.424103	9.00854	0.0120914
"8032480"	"LSM7"	"51690"	"LSM7 homolog U6 small nuclear RNA associated (S. cerevisiae)"	-5.67347e-07	8.61774	0.0120914
"8045499"	"HNMT"	"3176"	"histamine N-methyltransferase"	-0.632684	7.71608	0.0120914
"8072817"	"CDC42EP1"	"11135"	"CDC42 effector protein (Rho GTPase binding) 1"	-0.743365	9.71382	0.0120914
"8088535"	"PSMD6"	"9861"	"proteasome (prosome macropain) 26S subunit non-ATPase 6"	-7.87405e-07	8.96017	0.0120914
"7929634"	"ZDHHC16"	"84287"	"zinc finger DHHC-type containing 16"	-0.272044	10.0666	0.0123085
"8054722"	"IL1B"	"3553"	"interleukin 1 beta"	1.0588	8.09913	0.0123085
"8175360"	"MMGT1"	"93380"	"membrane magnesium transporter 1"	-1.28053e-06	9.7444	0.0124712
"7901376"	"RNF11"	"26994"	"ring finger protein 11"	-6.57548e-07	9.06443	0.012585
"7930226"	"PDCD11"	"22984"	"programmed cell death 11"	-0.223031	8.90087	0.012585
"7938012"	"TRIM6-TRIM34"	"445372"	"TRIM6-TRIM34 readthrough"	0.553357	7.96308	0.012585
"7960117"	"PXMP2"	"5827"	"peroxisomal membrane protein 2 22kDa"	-0.82292	8.88623	0.012585
"7963142"	"FAIM2"	"23017"	"Fas apoptotic inhibitory molecule 2"	-0.00993031	8.60395	0.012585
"8052562"	"CCT4"	"10575"	"chaperonin containing TCP1 subunit 4 (delta)"	-0.211927	9.95	0.012585
"8076161"	"DNAL4"	"10126"	"dynein axonemal light chain 4"	-2.18144e-07	7.81864	0.012585
"8147112"	"CA13"	"377677"	"carbonic anhydrase XIII"	-0.381693	8.0685	0.012585
"7953428"	"CD4"	"920"	"CD4 molecule"	-3.54371e-07	7.34299	0.013559
"8024111"	"CNN2"	"1265"	"calponin 2"	-1.01243	10.2409	0.0143201
"8065353"	"THBD"	"7056"	"thrombomodulin"	1.08369	8.92143	0.0143201
"8124534"	"HIST1H4L"	"8368"	"histone cluster 1 H4l"	-1.11045	8.57681	0.0143201
"7915363"	"SCMH1"	"22955"	"sex comb on midleg homolog 1 (Drosophila)"	-0.435017	9.57202	0.0143866
"7948424"	"MRPL16"	"54948"	"mitochondrial ribosomal protein L16"	-8.42812e-08	9.15698	0.0143866
"8026780"	"PGLS"	"25796"	"6-phosphogluconolactonase"	-0.499922	8.85728	0.0143866
"7920697"	"GBA"	"2629"	"glucosidase beta acid"	0.468004	10.1107	0.0149208
"7968890"	"DGKZ"	"8525"	"diacylglycerol kinase zeta"	-2.54736e-07	8.48732	0.0149208
"7984405"	"C15orf61"	"145853"	"chromosome 15 open reading frame 61"	-1.41096e-06	8.04226	0.0149208
"7995829"	"MT1H"	"4496"	"metallothionein 1H"	1.09198e-06	8.88035	0.0149208
"8014214"	"NLE1"	"54475"	"notchless homolog 1 (Drosophila)"	-4.76923e-07	8.29029	0.0149208
"8027719"	"SCN1B"	"6324"	"sodium channel voltage-gated type I beta"	1.60875e-07	8.36595	0.0149208
"8112570"	"MRPS27"	"23107"	"mitochondrial ribosomal protein S27"	-0.406167	9.44263	0.0149813
"8050591"	"NDUFAF2"	"91942"	"NADH dehydrogenase (ubiquinone) 1 alpha subcomplex assembly factor 2"	-1.60961e-07	8.01338	0.0154645
"7992255"	"GNPTG"	"84572"	"N-acetylglucosamine-1-phosphate transferase gamma subunit"	0.371891	10.1215	0.0155775
"8082886"	"PCCB"	"5096"	"propionyl CoA carboxylase beta polypeptide"	-1.11995e-05	8.89771	0.0156948
"8174820"	"C1GALT1C1"	"29071"	"C1GALT1-specific chaperone 1"	0.000212939	7.75717	0.0159691
"7896817"	"ISG15"	"9636"	"ISG15 ubiquitin-like modifier"	0.744651	9.3017	0.0165887
"7915485"	"EBNA1BP2"	"10969"	"EBNA1 binding protein 2"	-0.214731	9.34865	0.0165887
"7954196"	"MGST1"	"4257"	"microsomal glutathione S-transferase 1"	0.274907	11.2348	0.0165887
"7957746"	"SLC25A3"	"5250"	"solute carrier family 25 (mitochondrial carrier; phosphate carrier) member 3"	-0.392038	10.1591	0.0165887
"7969192"	"FAM124A"	"220108"	"family with sequence similarity 124A"	1.07697	8.32953	0.0165887
"8009561"	"RPL38"	"6169"	"ribosomal protein L38"	-0.320538	10.8114	0.0165887
"8057599"	"TFPI"	"7035"	"tissue factor pathway inhibitor (lipoprotein-associated coagulation inhibitor)"	0.682435	9.14498	0.0165887
"7910520"	"GNPAT"	"8443"	"glyceronephosphate O-acyltransferase"	-0.306539	8.89967	0.0179394
"7934920"	"LIPA"	"3988"	"lipase A lysosomal acid cholesterol esterase"	0.253349	10.0133	0.0179394
"7959893"	"GPR133"	"283383"	"G protein-coupled receptor 133"	0.56918	8.2548	0.0179394
"7965040"	"PHLDA1"	"22822"	"pleckstrin homology-like domain family A member 1"	0.746282	9.91581	0.0179394
"7979916"	"SYNJ2BP"	"55333"	"synaptojanin 2 binding protein"	-0.188215	9.32029	0.0179394
"8010967"	"NXN"	"64359"	"nucleoredoxin"	-1.01664	8.43808	0.0179394
"8023212"	"ZBTB7C"	"201501"	"zinc finger and BTB domain containing 7C"	3.33287e-07	8.06764	0.0179394
"8034286"	"ECSIT"	"51295"	"ECSIT homolog (Drosophila)"	-5.19305e-07	8.45341	0.0179394
"8072946"	"EIF3L"	"51386"	"eukaryotic translation initiation factor 3 subunit L"	-0.487928	11.1529	0.0179394
"8130102"	"KATNA1"	"11104"	"katanin p60 (ATPase containing) subunit A 1"	-1.63006e-07	8.10955	0.0179394
"8180284"	"RPL13"	"6137"	"ribosomal protein L13"	-0.71378	9.54418	0.0179394
"7973530"	"PCK2"	"5106"	"phosphoenolpyruvate carboxykinase 2 (mitochondrial)"	-0.628083	9.48833	0.0181984
"7993341"	"BFAR"	"51283"	"bifunctional apoptosis regulator"	-8.88697e-07	10.1044	0.0181984
"7995772"	"MT4"	"84560"	"metallothionein 4"	1.05216e-06	8.39906	0.0181984
"8102065"	"BDH2"	"56898"	"3-hydroxybutyrate dehydrogenase type 2"	0.441825	9.14304	0.0181984
"8117435"	"BTN3A2"	"11118"	"butyrophilin subfamily 3 member A2"	0.831484	8.79097	0.0181984
"8028916"	"SNRPA"	"6626"	"small nuclear ribonucleoprotein polypeptide A"	-0.367478	9.86449	0.0185178
"8180408"	"NPM1"	"4869"	"nucleophosmin (nucleolar phosphoprotein B23 numatrin)"	-0.315093	9.25844	0.0185178
"8180355"	"RPLP1"	"6176"	"ribosomal protein large P1"	-0.224584	11.6576	0.019775
"7914940"	"MRPS15"	"64960"	"mitochondrial ribosomal protein S15"	-0.279521	10.777	0.0201746
"7926451"	"MRC1"	"4360"	"mannose receptor C type 1"	4.09092e-08	6.77234	0.0201746
"7952813"	"IGSF9B"	"22997"	"immunoglobulin superfamily member 9B"	7.06308e-07	7.78194	0.0201746
"7984524"	"PAQR5"	"54852"	"progestin and adipoQ receptor family member V"	0.658759	8.34908	0.0201746
"8001666"	"CSNK2A2"	"1459"	"casein kinase 2 alpha prime polypeptide"	-0.139659	10.6821	0.0201746
"8068410"	"MEMO1"	"51072"	"mediator of cell motility 1"	-4.88487e-07	8.39724	0.0201746
"8137833"	"SNX8"	"29886"	"sorting nexin 8"	-5.3036e-07	8.9933	0.0201746
"8155942"	"FOXB2"	"442425"	"forkhead box B2"	9.45113e-08	9.20215	0.0201746
"8158513"	"DOLPP1"	"57171"	"dolichyl pyrophosphate phosphatase 1"	-1.78947e-05	8.24576	0.0201746
"8167287"	"PORCN"	"64840"	"porcupine homolog (Drosophila)"	7.51113e-07	10.3493	0.0201746
"7943413"	"BIRC3"	"330"	"baculoviral IAP repeat containing 3"	1.18499	8.14835	0.0202939
"7988444"	"MYEF2"	"50804"	"myelin expression factor 2"	1.69709e-06	7.59325	0.0205113
"8156718"	"NCBP1"	"4686"	"nuclear cap binding protein subunit 1 80kDa"	-0.245525	10.0831	0.0209843
"7991401"	"HDDC3"	"374659"	"HD domain containing 3"	-4.04788e-07	8.74249	0.0211447
"8051696"	"CDKL4"	"344387"	"cyclin-dependent kinase-like 4"	6.87356e-08	6.67234	0.0211447
"8054395"	"UXS1"	"80146"	"UDP-glucuronate decarboxylase 1"	0.323035	9.81459	0.0211761
"8085164"	"SRGAP3"	"9901"	"SLIT-ROBO Rho GTPase activating protein 3"	1.7152e-07	7.51633	0.0211761
"7959623"	"GTF2H3"	"2967"	"general transcription factor IIH polypeptide 3 34kDa"	-0.257643	8.96438	0.0213303
"8120860"	"BCKDHB"	"594"	"branched chain keto acid dehydrogenase E1 beta polypeptide"	-0.294412	8.72266	0.0216466
"8167797"	"GNL3L"	"54552"	"guanine nucleotide binding protein-like 3 (nucleolar)-like"	-0.27629	8.98997	0.0216466
"8141222"	"RPS3A"	"6189"	"ribosomal protein S3A"	-0.655241	10.3853	0.02243
"7916316"	"TMEM48"	"55706"	"transmembrane protein 48"	-0.342426	8.72507	0.0226277
"8113214"	"GLRX"	"2745"	"glutaredoxin (thioltransferase)"	0.442775	11.1235	0.0226277
"8166493"	"EIF2S3"	"1968"	"eukaryotic translation initiation factor 2 subunit 3 gamma 52kDa"	-0.563624	10.8648	0.0226277
"8141728"	"RABL5"	"64792"	"RAB member RAS oncogene family-like 5"	-0.337212	9.41694	0.0229336
"7925364"	"HEATR1"	"55127"	"HEAT repeat containing 1"	-0.28582	9.54762	0.023007
"7936683"	"TIAL1"	"7073"	"TIA1 cytotoxic granule-associated RNA binding protein-like 1"	-4.12588e-07	8.83081	0.023007
"7972810"	"CARS2"	"79587"	"cysteinyl-tRNA synthetase 2 mitochondrial (putative)"	-0.444088	9.41587	0.023007
"7980098"	"ALDH6A1"	"4329"	"aldehyde dehydrogenase 6 family member A1"	-1.77777e-06	9.02599	0.023007
"7995813"	"MT1DP"	"326343"	"metallothionein 1D pseudogene"	0.478996	10.3575	0.023007
"8001329"	"CBLN1"	"869"	"cerebellin 1 precursor"	6.48645e-08	7.69847	0.023007
"8007904"	"GOSR2"	"9570"	"golgi SNAP receptor complex member 2"	-2.78532e-05	9.74323	0.023007
"8041360"	"TTC27"	"55622"	"tetratricopeptide repeat domain 27"	-1.1882e-06	8.55222	0.023007
"8060063"	"NDUFA10"	"4705"	"NADH dehydrogenase (ubiquinone) 1 alpha subcomplex 10 42kDa"	-6.13813e-07	9.01228	0.023007
"8064613"	"SLC4A11"	"83959"	"solute carrier family 4 sodium borate transporter member 11"	1.45389e-06	8.23029	0.023007
"8097782"	"RPS3A"	"6189"	"ribosomal protein S3A"	-0.656266	9.4619	0.023007
"8098611"	"TLR3"	"7098"	"toll-like receptor 3"	0.660831	10.0573	0.023007
"8106181"	"BTF3"	"689"	"basic transcription factor 3"	-0.489368	10.0827	0.023007
"8119689"	"PTK7"	"5754"	"PTK7 protein tyrosine kinase 7"	-0.63672	9.05335	0.023007
"8124510"	"HIST1H2BL"	"8340"	"histone cluster 1 H2bl"	-0.000200113	7.87526	0.023007
"7923889"	"EIF2D"	"1939"	"eukaryotic translation initiation factor 2D"	-0.615468	9.05467	0.0233589
"8102214"	"PAPSS1"	"9061"	"3'-phosphoadenosine 5'-phosphosulfate synthase 1"	-0.273024	9.36679	0.0233589
"8119080"	"SRSF3"	"6428"	"serine/arginine-rich splicing factor 3"	-0.206877	10.1245	0.0233589
"8164698"	"MED27"	"9442"	"mediator complex subunit 27"	-3.29102e-07	7.98426	0.0233589
"7946089"	"TRIM5"	"85363"	"tripartite motif containing 5"	0.622348	9.53158	0.0233651
"7908988"	"SNRPE"	"6635"	"small nuclear ribonucleoprotein polypeptide E"	-5.21766e-07	7.47347	0.0234152
"7928189"	"UNC5B"	"219699"	"unc-5 homolog B (C. elegans)"	-0.46881	10.3113	0.0236589
"7939884"	"TRIM49"	"57093"	"tripartite motif containing 49"	-8.84936e-08	7.00222	0.0236589
"7948211"	"SSRP1"	"6749"	"structure specific recognition protein 1"	3.52265e-07	7.5484	0.0236589
"8157125"	"RAD23B"	"5887"	"RAD23 homolog B (S. cerevisiae)"	-6.97721e-07	10.4601	0.0236589
"7900931"	"B4GALT2"	"8704"	"UDP-Gal:betaGlcNAc beta 1 4- galactosyltransferase polypeptide 2"	-0.468463	10.1879	0.0237258
"8126948"	"FTH1P5"	"2509"	"ferritin heavy polypeptide 1 pseudogene 5"	8.54966e-07	8.42888	0.0239092
"7931832"	"AKR1C2"	"1646"	"aldo-keto reductase family 1 member C2 (dihydrodiol dehydrogenase 2; bile acid binding protein; 3-alpha hydroxysteroid dehydrogenase type III)"	0.81272	10.313	0.0239559
"8001531"	"MT1G"	"4495"	"metallothionein 1G"	0.433827	10.6691	0.0240943
"8073603"	"RNU12"	"267010"	"RNA U12 small nuclear"	-1.03085e-07	7.87434	0.0242212
"8077262"	"DTYMK"	"1841"	"deoxythymidylate kinase (thymidylate kinase)"	-0.614382	8.23688	0.0242212
"8005141"	"TTC19"	"54902"	"tetratricopeptide repeat domain 19"	-9.29047e-06	9.25001	0.0242409
"8179238"	"MICA"	"100507436"	"MHC class I polypeptide-related sequence A"	1.22236e-06	9.28383	0.0242409
"7973458"	"DHRS4L2"	"317749"	"dehydrogenase/reductase (SDR family) member 4 like 2"	-4.35551e-07	8.68722	0.024862
"8138289"	"ETV1"	"2115"	"ets variant 1"	0.596483	9.3822	0.024862
"7903619"	"SARS"	"6301"	"seryl-tRNA synthetase"	-0.369308	10.9383	0.0251905
"8091991"	"MECOM"	"2122"	"MDS1 and EVI1 complex locus"	2.14872e-07	7.77038	0.0252669
"8106573"	"THBS4"	"7060"	"thrombospondin 4"	-0.674994	7.94393	0.0252669
"8030113"	"RUVBL2"	"10856"	"RuvB-like 2 (E. coli)"	-0.0938785	8.99999	0.0262436
"8081081"	"EPHA3"	"2042"	"EPH receptor A3"	-0.953071	7.68581	0.026261
"8116929"	"RPL15"	"6138"	"ribosomal protein L15"	-0.405319	11.8816	0.026261
"7925320"	"NID1"	"4811"	"nidogen 1"	-0.478987	9.36435	0.0275552
"7967879"	"FAM58A"	"92002"	"family with sequence similarity 58 member A"	-1.28172e-06	8.34858	0.0279288
"8162472"	"BARX1"	"56033"	"BARX homeobox 1"	-0.66085	9.13167	0.0279288
"8120251"	"FBXO9"	"26268"	"F-box protein 9"	-7.18944e-07	8.62335	0.0280055
"8131374"	"AIMP2"	"7965"	"aminoacyl tRNA synthetase complex-interacting multifunctional protein 2"	-0.697685	9.7568	0.0280055
"8070239"	"HLCS"	"3141"	"holocarboxylase synthetase (biotin-(proprionyl-CoA-carboxylase (ATP-hydrolysing)) ligase)"	-0.003379	9.08352	0.0282255
"8006479"	"LIG3"	"3980"	"ligase III DNA ATP-dependent"	-0.00919111	8.96331	0.0283551
"8031933"	"RPS5"	"6193"	"ribosomal protein S5"	-0.818115	11.0993	0.0291351
"8142646"	"IQUB"	"154865"	"IQ motif and ubiquitin domain containing"	-9.992e-08	6.4691	0.0291351
"8157193"	"ZNF483"	"158399"	"zinc finger protein 483"	1.36814e-07	7.04796	0.0291351
"8153449"	"EEF1D"	"1936"	"eukaryotic translation elongation factor 1 delta (guanine nucleotide exchange protein)"	-0.320279	10.5044	0.0293541
"7977854"	"JUB"	"84962"	"jub ajuba homolog (Xenopus laevis)"	-1.06777	8.51993	0.0294825
"7952805"	"LOC283174"	"283174"	"hypothetical LOC283174"	6.93849e-07	7.24497	0.0295138
"7960716"	"PHB2"	"11331"	"prohibitin 2"	-0.373154	10.4377	0.0297339
"8055606"	"GTDC1"	"79712"	"glycosyltransferase-like domain containing 1"	-2.31293e-06	8.72275	0.0299351
"8065719"	"PXMP4"	"11264"	"peroxisomal membrane protein 4 24kDa"	-1.50984e-06	8.29756	0.0299351
"8080198"	"PPM1M"	"132160"	"protein phosphatase Mg2+/Mn2+ dependent 1M"	-6.55992e-07	8.68729	0.0299351
"8146216"	"VDAC3"	"7419"	"voltage-dependent anion channel 3"	-0.00832834	11.297	0.0299351
"7990965"	"RPS17"	"6218"	"ribosomal protein S17"	-0.540655	11.4173	0.0300773
"8012274"	"LSMD1"	"84316"	"LSM domain containing 1"	-0.00107633	9.24517	0.0302672
"8155148"	"TMEM8B"	"51754"	"transmembrane protein 8B"	-2.80267e-07	8.00667	0.0302672
"7935474"	"MMS19"	"64210"	"MMS19 nucleotide excision repair homolog (S. cerevisiae)"	-0.000465845	9.21866	0.0310334
"8000310"	"EARS2"	"124454"	"glutamyl-tRNA synthetase 2 mitochondrial (putative)"	-2.53236e-07	8.42747	0.0310334
"8019367"	"RFNG"	"5986"	"RFNG O-fucosylpeptide 3-beta-N-acetylglucosaminyltransferase"	-3.73938e-07	9.15784	0.0310334
"8075695"	"APOL3"	"80833"	"apolipoprotein L 3"	0.613753	8.65539	0.0310334
"8110022"	"ATP6V0E1"	"8992"	"ATPase H+ transporting lysosomal 9kDa V0 subunit e1"	0.180293	12.3019	0.0310334
"8034643"	"CACNA1A"	"773"	"calcium channel voltage-dependent P/Q type alpha 1A subunit"	0.667885	8.98372	0.0311141
"8061114"	"DSTN"	"11034"	"destrin (actin depolymerizing factor)"	-0.352503	10.4017	0.0311141
"7971615"	"EBPL"	"84650"	"emopamil binding protein-like"	-3.21086e-07	9.27079	0.0311877
"8124495"	"POM121L2"	"94026"	"POM121 membrane glycoprotein-like 2"	-1.2714e-08	6.77729	0.0311877
"7903972"	"ATP5F1"	"515"	"ATP synthase H+ transporting mitochondrial Fo complex subunit B1"	-0.472124	9.07651	0.031214
"8046997"	"ASNSD1"	"54529"	"asparagine synthetase domain containing 1"	-1.65482e-07	8.65749	0.031214
"7949765"	"PPP1CA"	"5499"	"protein phosphatase 1 catalytic subunit alpha isozyme"	-0.00499112	10.396	0.031704
"8084524"	"EPHB3"	"2049"	"EPH receptor B3"	-1.20184e-06	8.14088	0.031704
"8000507"	"EIF3C"	"8663"	"eukaryotic translation initiation factor 3 subunit C"	-0.437766	11.2201	0.0318379
"8137798"	"PSMG3"	"84262"	"proteasome (prosome macropain) assembly chaperone 3"	-5.48021e-07	9.48902	0.0318379
[truncated: 229 more rows]

## Sheet: late 04 h vs early 04 h
ID	Symbol	Entrez	Description	logFC	AveExpr	P.Adj
[truncated: 237 more rows]

[truncated: 4 more sheets: late 12 h vs early 12 h, Time Course late vs early, Time Course early, Time Course late]
